# Supplementary material for: MRI-Based Radiomics Nomogram for Predicting Prostate Cancer with Gray-Zone Prostate-Specific Antigen Levels to Reduce Unnecessary Biopsies
Source: Diagnostics (Basel). 2022 Dec 1;12(12):3005. doi: 10.3390/diagnostics12123005 (PMC9776817; doi:10.3390/diagnostics12123005)
Supplement: Supplementary file 1 [file diagnostics-12-03005-s001.zip]

Archive with 4 entries (4 files):
- Table S1.xls
- Table S2_data_test.csv
- Table S2_data_train.csv
- Table S3.xlsx
