# Supplementary material for: MRI-Based Radiomics Nomogram for Predicting Prostate Cancer with Gray-Zone Prostate-Specific Antigen Levels to Reduce Unnecessary Biopsies
Source: Diagnostics (Basel). 2022 Dec 1;12(12):3005. doi: 10.3390/diagnostics12123005 (PMC9776817; doi:10.3390/diagnostics12123005)
Supplement: Supplementary file 1 [file diagnostics-12-03005-s001.zip › Table S1.xls]

## Sheet: Sheet1
Table S1 Sequence parameters for prostate multiparametric MRI
	Ingenia			Ingenia CX
Parameters	T2WI	DWI	DCE	T2WI	DWI	DCE
Sequence	TSE	SE-EPI	3D-FFE	TSE	SE-EPI	3D-FFE
TR/TE (ms)	4137/86	4200/90	4.3/1.3	2757/110	2980/75	3.2/1.54
Flip angle (degree)	110	90	12	90	90	10
Echo train length	32	1	1	17	1	1
Field of view (mm×mm)	260×260	260×260	260×260	260×260	260×260	260×260
Matrix size	433×433	128×96	320×192	433×433	160×160	216×216
Thickness (mm)	3	3	3	3	3	3
