# Supplementary material for: MRI-Based Radiomics Nomogram for Predicting Prostate Cancer with Gray-Zone Prostate-Specific Antigen Levels to Reduce Unnecessary Biopsies
Source: Diagnostics (Basel). 2022 Dec 1;12(12):3005. doi: 10.3390/diagnostics12123005 (PMC9776817; doi:10.3390/diagnostics12123005)
Supplement: Supplementary file 1 [file diagnostics-12-03005-s001.zip › Table S2_data_test.csv]

Lable	diagnostics_Image.original_Maximum	diagnostics_Image.interpolated_Mean	wavelet.LHL_firstorder_90Percentile	wavelet.LHH_firstorder_Kurtosis	wavelet.HLL_firstorder_Mean	wavelet.HLH_gldm_LargeDependenceLowGrayLevelEmphasis	wavelet.HHH_gldm_LargeDependenceLowGrayLevelEmphasis	wavelet.LLL_firstorder_10Percentile	log.sigma.2.0.mm.3D_firstorder_10Percentile	log.sigma.2.0.mm.3D_firstorder_90Percentile	log.sigma.2.0.mm.3D_firstorder_Maximum	log.sigma.5.0.mm.3D_gldm_SmallDependenceHighGrayLevelEmphasis	lbp.3D.m1_firstorder_90Percentile	lbp.3D.m1_firstorder_InterquartileRange	lbp.3D.m1_firstorder_Minimum	lbp.3D.m2_firstorder_90Percentile	lbp.3D.m2_firstorder_Median	lbp.3D.m2_glszm_GrayLevelVariance	lbp.2D_glszm_GrayLevelNonUniformity	lbp.2D_gldm_LargeDependenceLowGrayLevelEmphasis	wavelet.LHL_glszm_LargeAreaHighGrayLevelEmphasis.1	log.sigma.2.0.mm.3D_firstorder_Skewness.1	lbp.3D.m2_firstorder_Kurtosis.1	Test_RadScore	Test_Probability
0	2854.0	122.8451842	31.59546197	3.658590727	-0.154643953	0.927597184	3.184049274	400.5388484	-19.38923664	19.39035988	75.08003235	11.38914026	16.50307067	6.188651502	0.0	16.39758373	10.95217378	1.430655992	1.666666667	130.3890046	60189.94489	0.11342924	2.130077108	-3.9052955597771013	0.019737586167768287
0	4095.0	104.8702822	31.83341421	4.385354638	3.182045801	3.367186663	5.620099432	242.7028844	-10.32051134	24.26904392	52.72337341	7.325099387	17.01879163	5.286139825	0.0	16.30125791	11.05386286	1.728395062	1.0	48.5	1842.324324	0.328038749	2.54068878	-2.1078393541835867	0.10833720914688928
0	2964.0	164.0605344	36.6321633	2.821923797	0.988687707	1.357596425	8.206970121	467.2476361	-17.22540798	28.008708	71.5904541	19.63439623	17.01879163	5.157209585	0.0	16.60519581	11.6566244	1.812130178	1.666666667	92.08609694	14103.67508	-0.665911282	2.145849072	-4.921416976982088	0.007236053357675263
0	2978.0	148.4900481	22.9719017	4.033686958	0.747285595	1.221120373	10.69538122	322.9029435	-13.54241905	18.69300556	50.54757309	11.81485504	17.01879163	6.188651502	0.0	16.34275598	11.14577066	1.659375	1.666666667	111.1044282	4485.81422	-0.183618026	2.26071157	-4.448572769713924	0.011560049245263352
1	2959.0	86.53605471	28.60083759	7.897439159	1.936823776	0.856198386	7.626089286	53.00636363	-9.927850151	24.3971714	94.76381683	23.62962087	16.50307067	5.157209585	0.0	16.3544767	11.57708694	1.475677225	5.0	115.5953086	2328996.96	0.595725003	2.274103389	8.105812011099518	0.9996983109617252
1	4095.0	129.378865	36.26983244	4.594330447	12.4948681	1.042493236	7.423295455	27.69171588	16.5506773	49.83891296	58.10334015	34.95833333	17.79237307	4.641488627	6.704372461	16.74273578	13.72923852	0.6875	2.5	26.64393939	416.2222222	-0.357630087	2.912437561	6.133051232915219	0.9978347486598145
1	2707.0	112.1008505	41.634347	6.031415499	-5.371021601	0.407222802	2.430998866	366.1623316	-19.04095116	30.55528774	65.74550629	27.48596354	16.55464277	4.641488627	1.547162876	16.62360324	12.0538165	1.138888889	1.666666667	47.48269231	567.0851064	1.044574156	2.340868671	0.5268829101690381	0.6287558072932211
0	2500.0	170.1488487	57.90067773	3.184165099	5.040619415	0.238127802	4.85747552	272.6791215	-21.68199158	47.46495056	84.28239441	135.5488422	17.01879163	5.157209585	0.0	16.4647614	11.59434907	1.209183673	1.0	75.67311151	38998.81655	-0.629582017	2.20132035	-0.7478643777469368	0.32128682017989774
0	3114.0	161.6931365	31.51805445	3.795322976	-1.359873492	1.016654658	11.62833627	446.4172356	-23.70947475	22.03295727	92.97303772	39.55560635	16.50307067	5.672930544	0.0	16.15053476	10.99216436	1.635336109	1.666666667	137.1533044	191444.8666	1.184839812	2.196993765	-6.3211836570562925	0.001794587915073185
0	2921.0	201.7905471	44.94149587	3.939634582	2.225381086	0.988052452	2.311456142	406.0903941	-16.86218166	39.71509018	77.41444397	26.45300082	16.50307067	4.125767668	0.0	15.90975803	12.16754094	1.321799308	1.666666667	64.79779412	9437.41791	0.120558314	2.324359362	-4.609260973107309	0.009860968569096164
0	2818.0	125.063063	33.27644194	3.295566588	-0.930385636	1.371669512	9.91293846	435.3737873	-33.07126083	21.46275654	63.18616486	37.30796831	16.50307067	5.157209585	0.0	15.89178023	10.8639155	1.829268293	2.5	143.4151125	127249.0027	0.011722984	2.305090026	-7.897440492053664	0.0003715555720623946
1	2662.0	135.2280541	73.25554021	3.779387407	30.32266629	1.849356205	4.314649471	212.5511586	-7.027476215	91.48764725	122.2438812	44.7038955	17.53451259	3.48111647	9.798698212	17.3444404	13.69277079	0.666666667	2.5	28.9047619	1251.412698	0.898637326	2.373646964	8.447780860491054	0.9997856703297504
1	2527.0	100.5875904	39.31811058	2.490214433	-4.67823548	0.548853083	3.078230159	206.6251338	-11.38939505	46.6275856	68.30351257	32.0672619	16.60621486	4.125767668	3.094325751	17.32775027	13.3301539	0.913580247	3.4	29.62857143	1134.328125	-0.049590133	2.535608618	3.702355045671132	0.9759283658183757
1	2595.0	100.9496718	37.28041629	2.971299728	2.282581116	1.548273178	7.317244224	358.397149	-28.62610817	19.83740044	41.26813507	7.871750143	16.50307067	4.125767668	0.0	15.64344103	11.26056004	1.50617284	1.0	60.01980198	824.6	0.083593942	2.180795643	-3.1154037517591613	0.042476318205589926
0	4095.0	112.8644824	36.10227202	5.719230993	1.010098388	3.246545909	10.83678031	232.1849878	-16.45723152	21.62164116	51.07918167	10.12432292	16.50307067	5.672930544	0.0	16.3416057	11.16258881	2.045524691	1.0	98.99720069	24779.04762	0.965923493	2.337239867	-5.976729260471852	0.0025306903232921655
0	3184.0	142.9229163	58.5615786	4.264194252	0.096275755	0.420392724	1.24694854	406.2764088	-26.90921669	40.85054169	72.24999237	34.8899852	17.4313684	6.188651502	0.515720959	16.77050237	12.04454854	1.1875	2.5	49.21947195	1956.521277	-0.218229677	2.500197322	-3.1261477419794144	0.0420414794586874
0	2773.0	117.2066477	24.30001331	4.651004377	-0.814133527	2.864373692	25.42820172	327.2971566	-14.05316086	19.06235504	45.85097885	3.635197694	17.01879163	5.157209585	0.0	16.53343069	11.53668666	1.757431629	1.666666667	108.3544809	13814.17376	-0.546123553	2.265533968	-4.402075967452038	0.012103587295403773
0	4095.0	137.948841	28.29455686	2.265256026	5.660539799	4.931378038	64.86610243	213.8721394	-0.694598794	24.00563583	34.80136108	2.988575596	17.01879163	4.641488627	4.125767668	16.15581603	11.90341729	1.583333333	1.0	44.9921875	2663.535714	-0.293311509	2.252368092	-5.899430636441365	0.0027335124316821033
0	4095.0	135.0902387	18.87297598	2.492667346	-0.016811691	0.796175915	7.400431624	206.3739811	-8.869323349	32.58774872	59.02147675	15.18495407	17.32822421	6.446511982	0.0	15.84966271	11.4855328	1.715976331	1.0	59.34487179	1603.342857	0.353477856	2.475350918	-3.245272662951664	0.03749712957808804
0	4095.0	137.9532323	44.26049741	2.54255391	-0.063012964	4.210620915	9.386437908	276.613678	-22.50392876	23.63098106	35.48635864	2.103224671	16.50307067	5.415070065	2.578604793	15.24434382	11.4452399	0.979591837	1.666666667	39.86397059	1112.73913	-0.449546596	2.007281362	-7.427491924676588	0.0005943237074132318
1	2458.0	159.6860802	64.60588837	3.761559792	20.03774129	0.625773625	10.31591711	124.4489037	4.416311741	68.47982788	83.67468262	144.4485428	17.01879163	3.996837429	4.641488627	16.54575584	13.2990194	0.65	2.5	38.35714286	1431.578947	0.886498922	2.09320406	8.011740699779425	0.9996685627945999
0	2815.0	143.0850039	34.02499075	3.727168964	8.499926207	2.147184397	11.55154307	313.9154013	-8.05357666	23.74756546	64.78129578	19.53821957	17.01879163	5.672930544	0.0	16.08557738	11.34541977	1.708884688	1.0	94.26349119	26878.53991	0.888658804	2.176540097	-1.0531436163181183	0.25862189726290485
1	2464.0	117.0498138	44.30009171	2.595254043	10.65624108	0.806470638	9.727925457	272.4482738	-1.442671871	51.65459938	71.1276474	26.81813819	18.05023355	4.641488627	3.61004671	16.87081389	13.11197601	0.472222222	4.333333333	38.68670886	10927.73626	-0.277006701	2.361725495	5.699516978009266	0.9966635868937804
0	2607.0	113.5345071	29.816083	3.588994159	1.329125622	2.200222632	23.83683985	308.3609357	-17.53426971	21.35308647	43.47927094	5.792697268	17.01879163	5.157209585	0.0	16.34445861	11.36653683	1.250780437	2.6	99.48098592	6500.260526	-0.412833152	2.052155713	-3.869785848343904	0.020436473938216834
1	2726.0	108.5720768	64.8634028	2.236777925	9.969191354	0.271889138	4.170486111	204.1763857	-5.11710062	49.16026306	61.60655212	70.90555556	17.58608469	5.028279346	6.188651502	17.41365797	14.3362683	0.6875	3.4	24.05	985.2857143	-0.582974618	2.346949374	6.767607369305527	0.9988508780523244
0	3282.0	92.18349576	46.84364005	3.320062676	-3.289734385	0.599650776	1.348715046	314.9966545	-50.60006752	6.479464674	33.05064392	20.66000347	13.92446588	2.707535032	1.547162876	14.43355735	10.38392701	1.555555556	2.5	159.73125	1409.059524	-0.30808765	3.335126011	-13.841269801502696	9.745687455324366e-07
1	2780.0	86.18488719	38.08303433	4.783100431	7.001638987	1.605398616	4.953131808	140.4863692	-2.812539458	39.54485741	68.94047546	62.5040089	16.50307067	4.125767668	1.031441917	16.72277842	12.90777048	0.86	1.666666667	76.96895425	15564.89899	0.241002884	2.263381558	4.636034000580214	0.9903970349747878
1	2916.0	121.5900971	78.92833064	2.355255296	19.34319995	0.619532893	5.121212121	246.1958195	20.83876896	86.37850723	104.7732544	6.626893939	18.46281032	1.933953594	12.89302396	18.36157933	15.65514039	0.25	1.0	116.0	508.0909091	-0.231977936	2.438920995	6.455859599847475	0.9984311770508073
1	3281.0	127.7847502	86.37624441	2.621377495	5.419177241	0.905553975	4.11718049	105.1241237	2.321197844	67.93414459	90.65799713	30.54564552	17.58608469	4.641488627	2.578604793	17.71239992	14.00135723	1.234375	1.666666667	42.19615385	1212.028169	-0.677214815	2.581831414	3.0846358738171262	0.9562545223037108
1	4095.0	104.1852162	41.27780231	3.93509777	-0.389240896	1.566299276	7.91653312	130.2068019	9.30383482	46.30807304	48.45411682	7.336584304	20.00997319	3.738976949	9.798698212	17.77199842	14.86430777	0.64	1.666666667	29.89423077	925.8275862	-0.849985422	2.947940227	4.486762493404907	0.9888682805099025
1	2783.0	178.6238418	69.14713165	2.550335852	18.67613918	0.228251648	11.46054837	440.5872461	-5.782654762	58.61527443	91.57331085	95.44633142	19.08167547	5.672930544	0.515720959	17.73381418	13.20422577	1.135802469	1.0	33.85775862	1831.774194	0.19694298	2.561239413	3.6688578465805475	0.9751287706373163
1	4095.0	139.2254161	43.79458893	5.961811284	5.368441451	0.50973172	2.75011234	227.2323169	-6.009986496	40.16913223	87.63091278	66.99173162	17.01879163	5.672930544	0.0	17.0666925	12.19163393	1.517146776	3.4	82.63169769	95107.06143	0.715573945	2.367604464	-0.09135767483453336	0.4771764532878507
0	4095.0	107.9638878	27.32062983	3.186281286	0.479306157	0.850168557	6.409493311	338.7469366	-23.89607964	20.96219482	68.63856506	6.354611227	16.50307067	5.157209585	0.0	15.98138306	11.04900808	1.727664464	2.5	136.3857643	14637.25954	-0.420869934	2.145649147	-8.208092722693875	0.00027236564115592094
1	2813.0	104.7136093	31.6477622	4.207920927	3.891703616	0.974091804	1.383349868	392.3220308	-18.112854	27.94942493	45.78229523	21.72749339	17.3797963	3.223255991	6.188651502	16.1685476	12.65291458	0.6875	3.4	24.4047619	243.6774194	0.67996425	2.528298312	2.6512098137329847	0.9340855175838522
0	4095.0	92.04989298	27.45342905	4.446294133	7.243294703	0.960957078	16.52478377	161.1999654	-8.688056755	31.2185997	54.72742081	16.42475172	16.50307067	5.157209585	0.0	16.04348781	12.36841353	1.448888889	1.666666667	66.62874251	1196.052632	0.839530219	2.210878797	-1.353684125485982	0.20526871501309785
1	4095.0	107.764242	67.73913351	2.191973404	-1.631410969	2.723718171	5.259837963	220.7063778	-0.607006931	49.16772995	66.70649719	5.735708912	17.74080097	2.191814074	8.767256295	17.23839868	14.1385488	0.25	1.666666667	25.29166667	560.0909091	0.549433299	1.645210749	0.9283300872087591	0.7167363736149119
1	2586.0	126.5514158	44.28579667	6.658574643	-0.881995129	1.340420394	3.594240765	423.6443064	-33.18610382	17.99543819	46.43455505	24.86392836	15.98734971	6.188651502	0.515720959	15.88034481	10.90077289	1.709342561	1.666666667	70.10137795	1516.703704	-0.636854447	1.983917163	-4.2901966589894	0.013517017083669852
0	3325.0	115.150252	31.16323508	3.790612365	-0.212608206	3.270042723	11.18447278	284.2426509	-17.83066635	20.09361877	44.30955505	9.564585558	17.01879163	6.188651502	0.0	16.2387611	10.81857279	1.620498615	1.0	113.1224735	11948.67265	-0.033100921	2.196082537	-5.964188998305547	0.002562543827962279
0	4095.0	112.9751848	54.77604065	2.438783175	5.807988394	3.28675	13.73287037	246.7384605	-19.18097858	30.75354538	46.06833649	8.713693251	16.50307067	5.672930544	2.062883834	16.01815645	11.44798104	1.61	2.5	61.75	7695.5	-0.053599418	2.393866921	-5.817838127942618	0.0029652090534910414
0	4095.0	153.6098323	44.93298156	2.606779718	11.11923293	2.616735797	14.34390783	270.8010052	-23.44706154	32.60949993	55.50106812	14.12295028	16.50307067	5.157209585	1.547162876	16.35830264	11.90218644	1.41	1.666666667	77.90909091	697.1176471	-0.236043172	2.521284432	-7.54030384228443	0.000530954123214807
0	3121.0	123.7031096	26.49956293	4.134300602	-1.24865756	1.342651554	6.226705483	467.5858989	-25.5313858	17.89464111	78.0043869	19.63060307	16.50307067	5.672930544	0.0	16.36471403	11.0298265	1.312420351	1.666666667	144.8466192	120890.799	0.49354458	2.354638983	-6.252718652655636	0.0019215137063421188
0	2645.0	135.2018855	28.70250789	3.967074799	2.710503271	1.217070898	20.23702857	101.9529371	-6.373006392	38.85836601	55.6705246	49.14363221	16.50307067	4.125767668	2.578604793	16.97052778	12.72991315	1.395555556	1.0	95.37398374	4023.721854	-0.175560724	2.790770967	-0.34569659301808553	0.4144263735884204
1	4095.0	122.717574	25.56126502	9.037730538	5.751319759	7.097722772	14.68811881	307.4676519	-7.285170698	28.50357704	46.81369019	13.83768171	17.01879163	3.996837429	0.0	16.0800204	12.31424118	0.854166667	4.333333333	54.98886139	2398.567376	0.634659167	2.547600857	-2.879847664462811	0.05315880337237388
0	2984.0	122.0544178	27.50702422	3.1914362	-1.742549154	0.560923836	6.405079824	393.176149	-20.19000816	19.22674561	55.01066589	3.484816077	17.01879163	5.672930544	0.0	15.96146043	11.12293646	1.426115702	1.666666667	125.030223	8362.255435	-0.327901871	2.104807819	-5.741987683210554	0.0031981238691348897
1	2956.0	107.2645282	33.13350746	3.587668647	-5.134998588	5.151767736	5.351035714	280.7250105	-18.54439793	40.95645828	54.18069077	26.05892817	16.55464277	2.965395512	6.188651502	17.32516596	13.1706713	0.6875	3.4	38.96785714	376.1351351	-0.417808837	1.733960202	-0.535913901601716	0.36913862379813195
0	2738.0	151.3996843	38.11812522	3.904184936	2.384953473	0.448376757	5.046835512	357.8615605	-36.5164341	31.80356216	96.64100647	40.33439322	16.50307067	5.672930544	0.0	15.89907306	11.03637249	1.888928444	2.0	133.8622671	14068.54911	-0.481093286	2.300588881	-6.473483522455187	0.0015414585963545913
0	2796.0	146.7127841	46.72486196	3.706133349	-1.131715371	0.22494227	3.146902531	367.4355491	-17.64361191	33.84752579	92.78790283	64.22700193	17.01879163	5.672930544	0.0	16.41157972	11.7184783	1.684210526	1.0	83.72460317	10161.2521	0.537141114	2.34387897	-0.9812692794986638	0.2726400034752512
0	3098.0	123.5570883	24.92633385	4.664640649	-1.959135573	4.49785091	12.68944195	319.3393623	-17.65048027	17.41668987	54.24030685	9.115306903	15.98734971	5.157209585	0.0	16.04094476	11.21936991	1.49	4.0	149.4611611	26011.23906	-0.421748562	2.245514386	-7.43718089746721	0.0005885965007280977
0	2964.0	190.0055384	54.92089572	2.619216652	9.904030878	0.671185303	6.407664609	407.0452766	-6.526926184	39.31784973	57.79392624	8.566893214	19.59739642	6.059721263	4.125767668	17.59786186	12.78939821	1.102040816	1.666666667	32.85185185	238.9166667	0.441265234	2.504903548	0.8462607913552388	0.699782170341932
0	2815.0	155.2928074	36.59596078	2.819894421	1.183472238	0.703130505	7.798818534	438.4911029	-22.83035488	27.85884895	54.36182785	29.3152295	16.50307067	5.672930544	0.0	16.0863903	11.1246215	1.761245675	2.5	114.6282787	10169.35514	-0.300275286	2.257657944	-6.8915240251568655	0.0010153317498938753
0	3234.0	136.0044581	28.10916997	3.49227314	0.485866667	1.55754372	8.301063453	352.1402457	-24.02256622	22.8737669	53.8085022	21.79135848	16.50307067	5.672930544	0.0	16.05952445	10.84728634	1.391304348	1.0	104.3688725	3397.567742	0.132095603	2.034233628	-6.499762769633271	0.0015015378901994357
0	4095.0	133.960668	43.1337122	3.633893334	9.179055924	3.657751883	10.89677495	164.0706645	-18.22737045	36.44116707	52.91152191	30.57647299	16.65778696	5.157209585	0.0	15.23229996	10.84180309	1.583333333	1.666666667	44.40254237	5328.469388	0.382876075	2.472865774	-4.684876557442667	0.009149390076196714
0	2649.0	138.3763302	30.33230529	3.160339615	0.420992005	0.584413522	24.44294495	369.0085925	-19.87645187	20.75320721	52.86487579	11.03198915	16.50307067	5.672930544	0.0	16.30162374	11.27221447	1.46484375	1.0	114.7524887	11784.64513	-0.039407426	2.102855473	-5.897733889293273	0.0027381417376562095
0	3541.0	126.2855453	48.60885893	4.12321427	-2.735966351	0.064359607	0.31967176	563.7003918	-33.04401283	23.98288136	73.51852417	27.70438842	17.53451259	7.220093419	0.0	16.55345896	10.62680374	1.585206612	2.0	105.7860216	19710.84199	-0.105392809	2.063496775	-7.24278353279436	0.0007148065616989222
0	2598.0	161.2959199	52.36658087	3.56958891	-2.563866397	0.871800264	8.074535235	469.315455	-36.60579758	33.39877396	76.79361725	40.12451523	16.50307067	5.157209585	0.0	16.04669505	10.84918911	1.569010417	4.0	121.9476119	87580.65287	-0.90216182	2.281225124	-8.647657636937165	0.00017550673160472425
0	4095.0	128.4766531	62.87289393	2.372602	-1.076285989	0.380998489	4.950420752	309.4850206	-31.61723461	31.24879951	72.35883331	15.45757353	17.53451259	6.96223294	0.515720959	16.54986705	10.38990069	1.102040816	2.0	74.91911765	273.6153846	-0.216255457	3.507008938	-7.506617004155665	0.0005491349753347357
0	4095.0	126.5389307	37.35926304	3.372882027	18.85808157	3.53574263	10.97349773	220.7953541	-7.686323977	39.6056015	51.44274521	18.03754424	17.01879163	5.028279346	4.125767668	15.28087	11.44606637	1.102040816	1.666666667	42.80357143	238.3043478	-0.014352063	2.098214721	-1.1975414039398853	0.23191287579143974
0	4095.0	110.7037945	24.10005226	2.670350204	6.195122563	3.983115543	52.57272727	211.6758367	-9.699321842	18.45496235	30.78743362	0.847458408	16.50307067	6.446511982	2.062883834	16.39231191	10.61816979	1.289256198	1.666666667	56.76590909	4709.473684	-0.411785507	2.900846221	-6.054080503310562	0.002342758937979488
0	2998.0	99.77607573	33.29974198	3.760936486	-0.41282014	0.960865501	6.113253333	318.7335302	-18.16983986	23.81270256	73.87889099	21.93637697	16.50307067	5.672930544	0.0	16.32356729	11.20607702	1.45785124	1.0	114.3290882	4814.447115	-0.572600859	2.0004366	-2.6949592032440024	0.0632714580188827
0	4095.0	117.4136656	35.57401205	3.749616247	7.104639957	1.637078771	10.31089744	122.4302725	-15.29723845	37.43630409	62.71012115	7.361143292	17.01879163	5.544000304	0.515720959	15.95923337	11.69980507	1.32231405	1.0	59.22252747	901.6851852	0.440714823	2.211426343	-2.9465088434555637	0.04990177297381264
0	4095.0	106.6433071	19.55203193	4.061307989	7.334931321	5.424762776	9.630462306	179.7914286	-6.099718571	23.80670166	49.85231781	16.72876971	17.01879163	4.899349106	1.547162876	15.81259142	11.45500825	1.484375	1.0	78.27364066	3647.634615	0.145756516	2.637370797	-2.4840830459325387	0.07698157805149201
1	3188.0	194.2768088	121.9877532	2.359924708	-39.83703503	0.070931401	0.231597167	376.4477542	-39.02872086	147.0946671	190.8839417	410.9719551	17.58608469	4.125767668	1.547162876	17.17749682	12.1709477	1.32231405	1.0	35.61923077	1538.740741	-0.518106589	3.102583901	-5.322693057404438	0.004855900159100888
0	2443.0	96.40688209	17.1868831	3.030460104	1.877049363	1.266409952	13.61328125	391.1222806	-31.23831654	9.917259598	27.05176163	12.42421943	17.01879163	4.770418866	1.031441917	16.83102523	12.23916802	1.41	2.0	73.8171875	2051.060606	0.263013751	2.685136129	-2.543747151758481	0.0728476819876662
0	4095.0	137.8203926	44.40323051	3.275836162	1.460909583	0.495357031	4.028807135	414.2125763	-24.59596062	31.57807446	59.32406616	34.62426686	17.01879163	6.188651502	0.0	16.45862399	11.30453339	1.7184	1.0	102.2746024	9419.583333	-0.540496491	2.386338438	-8.40508521309143	0.00022367668600896523
0	2756.0	121.0840646	30.70901963	3.742127661	1.995624736	0.702462751	8.608993482	355.1019584	-20.99982948	24.94447956	77.96094513	16.17336583	17.53451259	6.188651502	0.0	16.39047431	11.25502418	1.474435196	2.5	107.5772975	3546.859268	0.087928581	2.069713809	-2.084584196794746	0.11060420943723881
0	4095.0	109.0801776	20.94344504	4.086509378	0.76207924	4.330879151	25.05788681	283.7157468	-14.58316917	14.83961544	45.55107117	5.881694656	16.50307067	5.672930544	0.0	15.85630862	11.14302176	1.843523997	1.0	107.8798776	7977.392157	0.210192023	2.042686122	-7.630818133742852	0.00048502831866769627
1	4095.0	107.7709021	44.49993774	4.729768458	19.85236151	1.174597624	12.25607639	29.36487097	19.7470314	56.17918472	65.45677185	24.62734375	17.01879163	3.738976949	7.735814378	16.72215365	13.46766494	0.6875	1.666666667	33.41145833	351.1612903	-0.200955373	2.069318531	7.0805256212382846	0.9991593764317133
0	2734.0	115.4365909	31.07301645	5.457336781	0.13829173	0.943692758	10.16657027	440.7542096	-23.52642632	24.36567993	73.91542816	26.92284304	16.50307067	5.157209585	0.0	15.96431005	11.30304608	1.884495317	2.6	121.0279299	32460.40095	0.150391221	2.392087016	-3.930201160446172	0.01926143225686359
0	2586.0	126.5514158	44.28579667	6.658574643	-0.881995129	1.340420394	3.594240765	423.6443064	-33.18610382	17.99543819	46.43455505	24.86392836	15.98734971	6.188651502	0.515720959	15.88034481	10.90077289	1.709342561	1.666666667	70.10137795	4731.990476	0.582334996	2.470725312	-4.116679684005286	0.016037158717104046
0	2942.0	103.632563	26.66075822	4.180162013	-3.140887539	1.202178827	13.37580983	312.2201867	-21.47433929	17.53234806	40.25249481	6.126428631	16.50307067	5.157209585	0.0	15.8017966	11.08479886	1.89859665	1.666666667	131.3807692	18545.38596	-0.423641135	2.190199238	-6.5597106842287305	0.0014142923519130867
0	4058.0	152.1732195	43.25673369	3.387255214	-0.22083053	3.436404672	11.09375	322.9843688	-11.47089682	22.67709541	36.35523987	23.87222854	16.50307067	5.801860783	0.0	15.76966306	11.76670952	1.472222222	1.666666667	58.63352273	665.7843137	0.209616085	2.006503548	-6.704650074619789	0.0012237020765491454
0	4095.0	95.11067486	29.4747391	3.683735729	1.74754875	2.678282313	6.8561463	108.0913509	-13.55005522	22.027038	48.82004547	16.37008766	17.01879163	5.157209585	0.0	16.13446838	10.94289124	1.849795918	3.571428571	112.1304517	6540.357576	-0.994881138	2.269631462	-4.816510427010777	0.008029983351466027
0	2890.0	136.7969742	25.14917192	3.428880061	-0.437425628	2.940995104	27.01381498	363.657059	-14.39359989	17.36400871	61.90884399	14.09112214	16.50307067	6.188651502	0.0	16.02749918	11.07342467	1.899600924	2.6	112.5875905	26334.29924	0.025370302	2.142493653	-5.207866149451489	0.005443546144533621
1	4095.0	94.73565976	47.86130781	3.858583119	4.714785146	0.564843955	4.424902532	-13.14503408	-18.35990791	44.1801033	86.74265289	36.48532692	17.01879163	5.157209585	0.0	16.19490009	11.56191744	1.741417093	1.666666667	82.27021858	21364.90795	0.060315249	2.271688791	-1.54769332166265	0.17541967390747676
0	4095.0	151.513694	35.33710156	2.518220494	4.807327565	1.264187343	10.89880952	307.016302	-16.16527643	22.75436134	36.1148262	14.53275074	16.50307067	5.286139825	3.61004671	16.51636416	11.61412687	1.289940828	1.0	57.80133929	2033.911111	-0.780495977	2.184631419	-5.90839277406352	0.0027091898411214835
0	2718.0	130.4573744	43.6325773	5.039636643	-0.658742712	0.344264157	5.0304678	402.1202109	-28.79013367	31.50813026	81.99368286	37.27719056	16.50307067	5.157209585	0.0	16.17225345	10.98941226	1.74604589	3.571428571	147.6060636	8704.028121	-0.460099424	2.320435351	-6.218132408720893	0.0019889997810538036
0	2735.0	164.8047421	25.25390927	3.36336303	3.121623113	3.016508693	24.37685932	300.9197237	-19.70179234	24.54716854	45.67860031	22.86334169	15.98734971	4.641488627	0.0	15.71398533	11.41175518	1.816884661	1.0	106.9016129	6254.527869	-0.517035413	2.195665843	-7.488601119446395	0.0005591122007702695
1	4095.0	68.08734021	41.4691162	3.91191396	6.309461734	1.66828525	5.021894454	-55.78863688	-3.494557619	34.31415367	64.68218994	9.215976888	17.53451259	5.286139825	0.0	16.50349629	12.42756158	1.72107438	1.0	69.69514388	71333.37241	0.471458125	2.34471056	2.1316146913503484	0.893938198973515
0	4095.0	182.7752001	46.43689819	2.318818049	-2.013148286	4.021213887	11.00360082	310.459325	-6.800599766	45.78325386	66.67741394	53.40753086	15.47162876	3.094325751	0.515720959	14.72354891	11.4540622	0.888888889	1.0	36.37037037	453.0833333	-0.705073143	3.197970386	-7.349049172197571	0.0006427902006044757
1	2754.0	156.3873601	42.77503622	5.45213758	3.42035601	0.4172346	5.071261723	188.3676218	-10.20596809	44.9153038	117.1150208	76.97650532	17.01879163	5.672930544	0.0	16.38893769	11.66815043	1.619827767	6.25	101.0900927	97549.48988	1.438259792	2.384579104	2.4847663617442715	0.9230669612044645
1	2704.0	111.6322165	32.98530886	3.179875142	13.05790432	0.605756214	8.832516026	268.9787595	-3.298832202	36.42211761	44.29722214	25.89964471	18.56595451	4.641488627	3.094325751	16.6351655	12.33513601	0.959183673	3.4	37.87019231	1369.806818	-0.518673371	2.415517823	4.847208582859029	0.992210886226674
0	2661.0	123.1892417	42.9182205	3.075405379	0.971515335	1.601242984	8.364267122	386.8447129	-23.16386032	29.49715614	59.94340897	23.00713551	16.50307067	5.672930544	0.0	16.24415217	11.25736331	1.698888889	1.0	97.02272727	6360.342441	-0.264397653	2.23622557	-4.464749144779351	0.011376664236871763
0	3089.0	158.0187963	36.44540021	4.033676985	6.037670521	1.19862667	6.737073142	320.8352423	-6.207187271	37.92358551	57.34930801	25.46982379	17.01879163	3.61004671	0.0	15.69175491	12.31713416	1.16	2.5	50.21067416	1797.807692	-0.193863407	3.420826105	-1.216441449019898	0.2285632956657341
