# Supplementary material for: MRI-Based Radiomics Nomogram for Predicting Prostate Cancer with Gray-Zone Prostate-Specific Antigen Levels to Reduce Unnecessary Biopsies
Source: Diagnostics (Basel). 2022 Dec 1;12(12):3005. doi: 10.3390/diagnostics12123005 (PMC9776817; doi:10.3390/diagnostics12123005)
Supplement: Supplementary file 1 [file diagnostics-12-03005-s001.zip › Table S2_data_train.csv]

Lable	diagnostics_Image.original_Maximum	diagnostics_Image.interpolated_Mean	wavelet.LHL_firstorder_90Percentile	wavelet.LHH_firstorder_Kurtosis	wavelet.HLL_firstorder_Mean	wavelet.HLH_gldm_LargeDependenceLowGrayLevelEmphasis	wavelet.HHH_gldm_LargeDependenceLowGrayLevelEmphasis	wavelet.LLL_firstorder_10Percentile	log.sigma.2.0.mm.3D_firstorder_10Percentile	log.sigma.2.0.mm.3D_firstorder_90Percentile	log.sigma.2.0.mm.3D_firstorder_Maximum	log.sigma.5.0.mm.3D_gldm_SmallDependenceHighGrayLevelEmphasis	lbp.3D.m1_firstorder_90Percentile	lbp.3D.m1_firstorder_InterquartileRange	lbp.3D.m1_firstorder_Minimum	lbp.3D.m2_firstorder_90Percentile	lbp.3D.m2_firstorder_Median	lbp.3D.m2_glszm_GrayLevelVariance	lbp.2D_glszm_GrayLevelNonUniformity	lbp.2D_gldm_LargeDependenceLowGrayLevelEmphasis	wavelet.LHL_glszm_LargeAreaHighGrayLevelEmphasis.1	log.sigma.2.0.mm.3D_firstorder_Skewness.1	lbp.3D.m2_firstorder_Kurtosis.1	Train_RadScore	Train_Probability
0	3336.0	119.8706097	23.38023137	3.585226844	-0.661997312	3.889508868	24.35843858	344.3201315	-16.76292801	15.01399469	39.00771332	4.356284952	16.76093115	5.672930544	0.0	16.48298956	11.5164643	1.408284024	2.0	106.756315	27166.5192	-0.512818719	2.091032576	-6.785347597199014	0.0011289388324953438
0	3593.0	112.3861848	33.27615024	3.750753614	14.17683103	5.226433121	15.86128804	272.1846724	-13.08712082	36.43957748	43.87022018	13.78000039	18.05023355	4.125767668	1.031441917	16.36037225	12.65480877	1.16	3.4	43.08121019	713.4761905	-0.274325271	2.438043293	-1.2175816533450223	0.22836231465103254
0	2883.0	146.1591861	36.37860106	2.91148285	1.204603438	1.67221976	8.204319084	390.1903423	-10.63549557	30.560252	58.59342957	27.69899106	16.50307067	5.157209585	2.062883834	15.95014124	12.1189585	1.355371901	1.0	63.78246753	11578.98026	-0.132316815	2.792002075	-1.9787925350865536	0.12144761321490405
0	2938.0	131.575363	38.42577442	7.298596307	2.487427582	0.494769955	5.099590039	356.6500272	-21.94057808	30.50483932	83.77441406	32.99276447	17.01879163	5.672930544	0.0	16.18511602	10.93655869	1.70557656	1.666666667	110.7785088	8674.651811	0.169328246	2.223945416	-2.633392704378679	0.06701999860577589
1	2569.0	135.4238066	64.58180829	2.817895704	11.23803539	0.588980268	15.11956909	242.9385181	5.118282795	48.76433182	79.02206421	121.6834035	17.53451259	4.125767668	2.062883834	17.02404112	11.91822036	1.0	1.666666667	45.52083333	10324.56566	-0.281410148	2.723813468	6.062218498095082	0.9976761849305671
0	4095.0	117.5227366	34.53680335	3.222388168	3.794284687	0.631024915	7.210283938	168.5955732	-17.60178089	31.10785675	52.09999466	17.55793226	16.50307067	5.157209585	0.0	15.79688518	11.7566908	1.94	1.666666667	87.89868952	3993.473934	-0.355942833	2.300616268	-5.523700485868744	0.003975186576469469
0	4095.0	153.4018131	52.45788235	2.486190524	3.321795857	0.291032235	1.672747052	261.9818732	-20.50201836	30.64143944	44.28471756	6.134845125	17.12193582	6.317581742	4.125767668	14.81013281	10.25995347	1.25	1.0	65.595	291.125	-0.354521363	2.852029958	-7.189046343405957	0.0007542392992583635
0	2976.0	112.0962433	26.12910934	5.460275372	0.715189647	1.946391243	7.962934905	224.6312846	-14.50997429	20.17264519	62.67062378	9.455154789	16.50307067	5.672930544	0.0	16.27349156	11.21176649	1.495137175	3.0	128.1669564	12623.42699	-0.028316982	2.304800389	-2.8574734980025793	0.05429628581772585
1	4095.0	130.017715	66.90928133	4.605246629	16.08109556	0.804968849	8.602777778	73.84290384	-0.016926801	81.13422775	96.70066833	5.922166667	16.55464277	3.48111647	8.767256295	15.86723008	13.29721358	0.666666667	3.4	35.765	698.7755102	-1.227736617	2.708348934	1.804577679417597	0.8587052599340093
1	2777.0	190.6373988	54.08636445	2.432219863	15.60082822	1.739357811	14.21720158	211.9787222	6.613604259	52.29004631	72.86283875	50.33270195	18.05023355	4.770418866	2.062883834	16.57887895	12.67674275	1.358024691	2.5	43.6722973	418.4411765	1.046202086	2.558338007	3.0787153825861315	0.9560061873445935
1	4095.0	80.31364046	48.9722384	5.256381408	5.653993633	0.41028278	1.962625344	-86.25499273	-15.54238443	41.01624413	116.3215485	87.16980047	16.50307067	4.641488627	0.0	16.24471786	11.48094348	1.357644896	3.4	131.4855533	1828811.323	0.613950453	2.314303412	4.435048457023388	0.9882843911250111
0	4014.0	118.5343168	33.36696239	3.381454401	2.211384353	1.150266158	7.82552902	227.5683668	-13.799891	28.07371044	71.47399139	20.88923875	17.01879163	5.157209585	0.0	16.67841935	11.70155737	1.113905325	2.6	78.95071138	11803.28261	-0.284250366	2.210631162	-2.9428245023935276	0.050076743385229654
0	4095.0	104.3400297	27.3749372	3.307615342	-1.044608614	1.701758281	10.33971014	406.9987667	-27.23085213	22.88211327	47.92395782	11.3598003	16.50307067	5.157209585	0.0	15.88989697	10.86899785	1.923104308	1.0	131.413167	33066.01564	-0.28531566	2.270895616	-10.544687654900507	2.6332306527458955e-05
0	2655.0	118.2784571	28.8311754	6.753234508	-0.89752303	0.830803352	7.097822565	372.226275	-18.72332649	20.11594276	58.67412567	9.226437267	16.50307067	5.672930544	0.0	15.98933327	11.24691962	1.909480969	2.0	119.4589455	16253.77208	1.049054695	2.096114271	-3.120434355334863	0.04227218336290038
0	4095.0	116.9343236	48.64450694	3.538194451	0.887545688	2.779950509	15.38572607	209.0683565	-15.29699898	22.70326996	42.37911606	4.561006504	15.98734971	4.125767668	0.0	15.38233406	11.50885842	0.979591837	1.0	71.75742574	1706.272727	-0.570675601	2.1707033	-7.0419504209455175	0.0008736554707292209
0	2658.0	129.5442047	25.30977968	4.323856443	-6.308253254	0.765745084	3.869913973	386.7976526	-21.15420609	15.56419449	41.54716492	18.3509978	17.01879163	5.672930544	0.0	16.54384797	11.26427913	1.571279917	1.666666667	93.44640754	49889.93893	0.408524854	2.616764711	-3.796338550758013	0.021959772371162704
0	2638.0	125.1543192	31.25738197	3.442112154	-1.874090103	0.421138942	10.91626399	358.3756802	-21.18333626	21.35401936	70.52542877	7.396457998	16.50307067	5.672930544	0.0	16.15047599	11.04942598	1.396971336	3.571428571	138.0778667	5839.85641	-0.156843634	2.15648899	-5.02381884582092	0.006536348194675995
1	4095.0	178.1225616	43.12549997	3.539684817	10.00926085	1.14516796	15.76680627	149.038903	4.674215221	52.16879272	97.8438797	65.71977795	18.05023355	6.188651502	0.0	16.86964458	12.86531462	0.899408284	2.5	47.47164948	4215.828358	0.089124129	2.084277288	1.3291968572033233	0.7907077545194893
1	2690.0	123.1000733	40.50821883	3.759143932	10.27169358	2.11448797	15.84554496	157.1327301	1.886652112	41.35098839	57.11027908	88.63876257	17.01879163	4.125767668	0.0	16.29902768	12.13291983	1.111111111	1.666666667	48.91101695	2911.325397	1.114429457	2.085915425	4.298141355630535	0.9865885115241265
1	4065.0	124.6397379	50.71495771	2.738343844	12.77169035	0.28255693	9.299404762	143.0072354	18.38009052	57.72827721	72.27562714	40.64037302	18.15337774	4.125767668	9.282977253	17.07497385	13.91469039	0.8	4.333333333	19.30357143	144.4	-1.052124789	2.128103459	7.171511714979735	0.9992324290046594
1	2881.0	132.9587866	81.32516761	2.832687466	11.4446638	0.168755485	10.64057153	79.5627912	1.590606689	71.09786224	103.7429962	188.4750192	17.01879163	3.61004671	2.062883834	16.19847289	13.06734497	1.289256198	3.4	46.66039823	5122.943396	-0.900997767	2.681269408	6.646260366379905	0.9987028145420235
1	4095.0	113.6994063	49.05224977	2.462832792	19.12723043	0.974681414	1.406895425	158.3908632	3.602662563	71.51462021	101.5762863	5.408439542	17.01879163	2.578604793	12.377303	17.34881383	14.78325597	0.25	2.5	27.51470588	287.1904762	0.234881676	2.126276093	6.354605350662239	0.9982642966559055
0	2965.0	100.1374168	20.2794426	3.15834682	3.783818951	5.911298759	20.50880984	272.6763136	-14.92551422	18.16555882	32.44559479	8.5205386	16.50307067	5.157209585	0.515720959	16.80261814	11.68216472	1.395555556	1.0	85.39029255	5245.481481	1.066961946	2.083439576	-3.327368208049246	0.03464414001962847
1	2859.0	125.4958352	55.10880643	3.87702568	11.76876532	0.958861898	15.47860963	160.2278688	3.158911228	50.35584068	89.0054245	39.67915786	17.53451259	4.125767668	2.062883834	16.69348873	12.50796037	0.56	5.285714286	47.68716578	6522.180723	-0.364749279	2.61950461	5.446068465213235	0.9957052950364634
0	2977.0	116.3171499	37.94449156	3.152457821	-1.041163482	1.425459078	23.32812715	329.48864	-23.90178833	24.14597836	71.53179169	11.44298033	16.50307067	5.672930544	0.0	16.18710091	11.19047181	1.850260417	1.0	132.5303594	20460.54582	-0.363312434	2.169878684	-6.862116795705239	0.0010456015175941604
0	2829.0	151.9340035	40.27806803	3.660620704	0.5717525	0.294910276	5.404495439	312.0182517	-25.46435013	30.3928566	85.37135315	38.01323104	16.50307067	5.672930544	0.0	16.0444935	11.41251233	1.5455594	1.666666667	116.5918836	5799.098107	-0.155756838	2.170425835	-4.748032751635797	0.008594230904298344
1	3055.0	143.8842291	45.62899749	3.284261543	8.647248585	0.514242501	5.870665818	306.4169333	-12.52066784	45.36694412	64.90772247	107.2032879	17.53451259	5.157209585	3.61004671	16.90242362	12.39821145	0.862222222	3.4	55.1259542	5267.842975	0.582675512	2.266262005	1.8455087290861225	0.8635989134378068
0	2881.0	132.2516703	35.44821075	3.647483956	-1.035917738	0.127815352	2.721024234	441.5297433	-24.87081108	25.19228592	70.45172882	32.44722355	16.50307067	5.672930544	0.0	16.3768243	11.21991304	1.51122449	1.0	131.2040098	8202.575342	0.502910031	2.095058041	-5.726506969792819	0.0032478562625968374
0	2886.0	137.877572	35.36688769	3.325782842	3.743648154	1.624243486	10.12131718	375.0489965	-16.99584522	29.57997322	72.45296478	17.45638769	17.01879163	5.157209585	0.0	16.10325519	11.21405453	1.880204529	3.4	103.2599673	13925.85614	0.400567023	2.222020203	-3.486067504208123	0.02971126272600093
0	4095.0	118.2960989	15.64446889	4.985472014	-2.550264126	0.148305589	4.013305245	352.2602548	-26.74518051	15.31498947	28.12206459	4.408591968	15.98734971	4.125767668	0.0	16.00965238	11.98348288	1.222222222	1.0	51.82986111	472.72	-0.278342122	2.452139048	-6.710340571991368	0.0012167668272460303
0	2824.0	121.7118649	30.04635211	2.938841186	5.865616669	2.038706085	23.53012193	256.7605286	-14.70693531	29.38702564	69.63876343	17.00081848	16.50307067	5.157209585	0.0	16.25008512	12.18203335	1.544642857	1.666666667	81.78974654	7119.129103	0.311970732	2.136054726	-1.608593408515762	0.16678399189777987
1	4095.0	80.08718412	33.23511501	6.764741515	6.32429782	0.495852907	4.890510564	-69.09076369	-8.463076591	40.05363846	141.4189148	64.35615923	17.01879163	5.157209585	0.0	16.50732456	11.72857408	1.101961097	3.4	107.8906342	1334007.387	0.967171988	2.298572409	7.585238196008067	0.9994923640295527
0	3075.0	129.375717	38.04382164	3.696923977	3.434763802	1.449221132	10.92218713	180.3723032	-12.52084494	36.21464386	78.01946259	32.35323246	17.01879163	4.641488627	0.0	16.72652391	11.79915054	1.403091558	2.0	105.5928351	217039.2609	1.560559574	2.326708381	-1.2343126668643802	0.22542749963399528
1	3902.702881	90.4900124	68.46062506	3.727585038	4.291742995	1.790921873	11.80512153	-80.50076185	6.728769732	75.97052765	98.18979645	21.89184375	17.07036373	2.578604793	5.672930544	16.90447752	13.66069479	0.530612245	1.666666667	36.240625	646.4347826	-1.341657932	2.55009147	4.001404854612173	0.9820385867767751
0	2782.0	153.4015631	34.64484228	3.999466804	0.50251692	0.424753981	5.802011188	398.9522225	-21.50446205	29.80965271	93.47989655	41.56049492	17.01879163	5.672930544	0.0	16.58066549	11.656931	1.19	1.666666667	101.1822917	29296.61905	0.075966315	2.328508307	-2.5230536031238575	0.07425775657902793
0	4095.0	104.4411147	30.66687765	3.068557494	1.19766588	0.575015601	5.563192921	206.6261939	-22.22347717	22.2080061	57.54026413	16.22739619	16.50307067	5.157209585	0.0	15.89361284	11.24047482	1.582561728	1.666666667	115.9984375	5134.29803	-0.595526259	2.314705711	-6.742841473625217	0.0011779023755046191
1	2935.0	171.1356306	38.2918609	4.549085299	6.090502851	2.548419959	4.658861566	112.7291589	-0.702877903	36.76464157	56.10191345	6.654370868	16.86407534	4.125767668	3.61004671	17.10915169	12.99530591	1.204081633	1.0	65.13831967	21762.01422	1.22970506	2.364524781	0.8472737724908675	0.6999949415173999
0	4095.0	124.2397311	82.44696722	2.651181219	21.92145642	1.248460479	6.65707672	48.92166052	15.59043493	83.19029999	99.10932159	6.469551918	17.01879163	2.578604793	9.798698212	17.06424313	13.67387177	0.64	2.5	34.91666667	491.8333333	0.267460947	4.171916736	5.392108888745007	0.9954682673123394
1	3217.0	193.9793773	78.4985552	2.412341383	15.5651915	0.784505029	5.812415577	166.5987822	1.002582741	69.54578552	90.47877502	167.0780474	19.03010337	4.383628147	5.672930544	17.32631835	12.65159159	0.583333333	3.4	38.4754902	2629.022989	0.560412919	2.234030055	5.061334366244155	0.9937028080623246
0	4095.0	201.964953	53.41319516	3.362365386	6.060822327	2.421067317	11.426741	141.7336119	3.168362188	55.09315262	70.17680359	60.494755	17.53451259	3.61004671	6.188651502	17.64000527	14.768459	0.666666667	1.666666667	44.93661972	4516.169811	-0.261229633	3.119970383	-1.103296109894042	0.2491228122714213
0	2966.0	157.5156671	35.93827954	3.639532312	1.854262649	0.524821283	9.864409023	424.3009225	-22.64868736	27.83811531	64.41763306	13.10530114	16.50307067	5.672930544	0.0	16.00978433	11.30994629	1.791044776	2.5	123.4294463	10409.59435	-0.574911769	2.158731184	-7.298616913318409	0.0006760164429250664
0	2705.0	162.6984535	36.88927387	3.27970107	2.092353792	1.160418628	6.661809505	379.688332	-28.11066799	40.16752586	67.06021118	47.59429669	16.96721954	5.157209585	0.0	16.74379625	11.60238109	1.771626298	1.666666667	104.6984597	5515.537037	0.094516002	2.406455896	-5.988836848532772	0.0025003106615926504
1	2797.0	213.373778	61.65922786	2.354288953	4.038103453	1.01425617	6.358707265	484.7115838	0.308264995	58.96938324	77.66439819	7.280205172	19.03010337	5.286139825	5.157209585	18.28995391	13.93668938	0.6875	1.666666667	24.32692308	337.8333333	-1.462856709	2.273131211	0.5127875888987066	0.6254597226855275
1	2876.0	99.20932085	22.81349092	3.494958501	3.693177397	0.919998338	20.50476518	298.1230321	-8.243859768	18.39232063	39.34566879	4.215614078	17.53451259	5.672930544	0.0	16.61541046	12.02866077	1.782544379	1.0	71.52815315	1545.89527	-0.006963922	2.270907816	0.002666578315593686	0.5006666441838763
0	4095.0	131.2481542	28.92156747	2.244252344	4.441265405	2.812384259	50.47685185	119.3659616	5.630656767	30.05937252	43.30014801	1.787925212	18.05023355	5.415070065	4.641488627	17.44425722	12.81968527	1.333333333	1.666666667	39.67916667	1373.135135	0.453809924	2.237989221	-1.2296600607678325	0.22624092858485756
0	2561.0	151.8169485	29.68345614	3.689058752	2.505460747	0.54420854	10.63949141	422.3260829	-22.61089115	27.21552105	107.109314	20.20268726	16.50307067	5.672930544	0.0	16.36661358	11.34157248	1.689677844	2.6	118.6627322	5375.471088	-0.213899949	2.137443194	-2.9028903796239445	0.052010866110918375
1	4095.0	110.0739133	41.0311014	3.436865318	12.05702094	0.663059364	6.654806183	203.4871829	1.110032463	44.03237076	62.0884552	56.41964034	17.53451259	4.641488627	3.094325751	16.74415659	13.32337923	0.761245675	2.5	46.26059322	6021.780303	0.202769825	2.781305782	2.730271106677938	0.9387894178660543
1	2590.0	114.2609323	38.81464631	3.908345427	5.65045273	0.597122825	9.96807447	57.95686353	-0.556941557	41.40330887	86.09494019	55.28768922	17.01879163	4.641488627	0.0	16.85900105	12.24968661	1.496537396	4.333333333	73.02436582	10545.33225	0.410320014	2.111802302	5.45242705789883	0.9957324005075796
0	4095.0	72.69194973	27.70975857	3.89252208	0.79640872	8.437742593	62.45	87.86790512	-7.024392891	19.88178654	30.26453781	3.030317939	16.50307067	4.641488627	0.0	16.2111439	12.62917774	1.321799308	1.0	85.21583333	4780.406667	-0.502188055	3.00784082	-7.294149307473982	0.0006790413190586802
0	4095.0	73.86763291	43.44994635	4.247849872	3.973957826	0.766477211	8.380935658	73.28866802	-17.07034168	32.86489334	58.34259415	49.54754643	17.01879163	4.641488627	0.0	16.72981345	12.00375449	0.782222222	1.0	97.12328094	10897.53261	0.251754482	2.450490722	-2.3553873322228016	0.08663851012167198
0	4095.0	129.0109418	16.06823793	3.742864716	2.20467076	4.174616621	27.33435324	202.3283903	-7.515699196	15.36916275	43.44306564	12.67590208	17.01879163	5.672930544	0.0	16.38456764	11.21015481	1.351800554	1.0	110.7400457	8063.712551	-0.201607024	2.054151894	-6.678215257454757	0.0012564405852357355
0	2997.0	141.414337	31.10732553	3.739613492	3.697574414	0.966518737	10.0998101	315.5441763	-15.33664989	23.84061241	46.75593185	18.57143901	17.01879163	5.672930544	0.0	16.49880289	11.72420465	1.336076818	1.666666667	94.32848485	15204.38153	1.279864644	2.362275082	-3.4088290917974264	0.0320206703153308
0	2988.0	66.36822061	24.39593676	6.308083294	-1.575351673	3.800202463	10.59261619	292.5645503	-25.04024506	10.04468269	55.98111725	8.457477163	15.47162876	5.157209585	0.0	15.69106605	11.11263426	1.883121876	1.0	142.2031671	8085.4	-0.420883252	2.669669609	-5.119676970987495	0.005942430064199632
0	2648.0	144.0738244	25.48335635	3.959909727	0.277473121	2.968172969	10.07185962	377.3947473	-20.88369427	17.46255665	43.6857338	21.53229764	16.50307067	5.672930544	0.0	15.98713106	11.01110245	1.982248521	1.666666667	112.4379195	4628.70347	0.125808663	2.189527426	-5.808565016514037	0.0029927509789453906
0	4095.0	167.0250258	35.49979496	2.794705164	-12.93830431	2.525863715	53.26736111	386.4042523	-40.03331451	20.03056107	28.48906708	4.583678829	15.83263343	6.317581742	0.0	15.06352197	10.45251706	1.265306122	1.666666667	127.78125	259.5	-0.672287229	1.873739797	-20.71412404555964	1.0091837041682443e-09
1	2607.0	159.1431507	52.17933084	3.889380956	7.638697391	1.074145289	3.544088983	264.82197	-3.753071117	50.09114189	61.68587494	27.96859454	18.05023355	5.157209585	2.578604793	17.41806192	13.76212123	1.222222222	1.0	54.81991525	1528.347222	-0.083952406	2.860182981	2.0445730919011087	0.885398110256208
0	4095.0	103.1731923	39.89383308	4.039426705	5.645505201	0.726380875	8.738368546	178.5319792	-12.44043541	27.80349922	47.17771149	7.877999819	17.53451259	6.188651502	0.0	16.58618757	10.71393056	1.606805293	1.0	94.77562418	5303.083612	0.301271903	2.201692491	-4.00787969030347	0.0178475606313094
0	4095.0	140.3246518	35.58765982	2.771537703	-9.327701206	2.660218254	5.291170635	284.4885992	6.206590319	31.73448944	41.86403275	3.321070416	17.32822421	4.254697908	8.767256295	15.84298609	13.21439221	0.6875	1.0	22.65178571	451.5	-1.322740686	2.135239687	-1.0850963000222045	0.25254280127920525
0	4094.0	156.4156257	44.81621196	3.592649427	-2.361371787	0.900424959	5.040264916	506.8475057	-39.06569328	30.34938564	93.5354538	29.90248005	15.98734971	5.672930544	0.0	15.80260726	10.93676713	1.637641969	2.5	131.6021739	11003.8251	-0.404439018	2.394813982	-12.505258695322363	3.70709353387937e-06
1	4095.0	84.26942204	32.34253121	3.621504489	16.94323659	2.232413801	11.06958714	-13.23977657	4.11394763	45.36077881	58.8458786	8.014990613	17.27665211	3.61004671	6.704372461	17.24714384	14.07473154	0.694214876	5.285714286	34.65753425	5850.98913	0.25413907	2.455906118	5.983846312815126	0.997487211693872
1	3996.0	79.78853124	20.27945859	3.719569812	14.19380715	0.819325397	15.89285714	81.38211799	8.557818747	51.69647636	52.78746796	4.511904762	17.89551726	3.738976949	11.34586109	17.97026767	15.86178304	0.25	1.0	69.0	351.76	-0.016886645	2.621515874	5.499003553749398	0.99592582112111
0	3349.0	133.5505745	40.47202527	3.564816898	-1.200980331	0.578483062	4.829347527	559.5289874	-33.12934685	29.18194256	68.86897278	20.1693386	17.01879163	5.672930544	0.0	15.9639251	10.9095567	1.463966837	2.0	141.3080222	5309.161654	-0.139904976	2.321332533	-10.190704348810527	3.751604440992519e-05
1	2544.0	135.4096119	88.12590711	2.198787471	8.329793465	0.866471403	35.98347222	238.7201278	3.466995215	67.6490036	77.29830933	3.027468254	18.10180564	3.867907189	9.798698212	17.42005821	12.51499064	0.6875	3.4	34.49	375.4285714	-0.092453986	2.118788735	2.983704428935482	0.9518324942587715
0	2827.0	129.5001333	28.21028641	4.081910095	2.537188762	3.006731242	11.07521977	257.8591851	-13.04873705	21.95633316	51.44921875	7.009569181	17.01879163	5.672930544	0.0	16.41925714	11.23609536	1.862557268	1.0	103.7108907	10409.85038	0.002521689	2.047303532	-3.0976530492291277	0.04320416823533284
1	4095.0	83.2241719	31.75940195	4.788867746	12.68750873	2.403488244	54.5380533	118.5440728	-2.381480217	30.91040993	41.6260376	54.733713	17.53451259	4.641488627	0.0	16.8646044	11.84744564	0.99408284	2.0	54.86788618	13389.74627	1.660033544	2.640064553	-0.5399587126777852	0.3681971867995844
0	4095.0	179.9594797	28.57092398	3.984812658	7.075252896	1.811434347	6.670944049	192.7214228	0.620327711	43.23169708	64.29984283	32.38716244	17.01879163	5.157209585	0.0	16.84957035	12.97932077	0.84	2.5	63.20996441	3530.184211	-0.234221777	2.235339803	-2.422972965063384	0.08143758438943005
0	3151.0	136.6761997	39.34684505	3.205633302	1.147143862	0.665581323	8.729803974	404.4609044	-22.93067837	31.39267387	80.2869873	26.92523719	17.01879163	5.157209585	0.0	16.41111214	11.67833169	1.534971645	2.6	117.0129381	30289.2674	0.144962162	2.270025194	-5.323396255945435	0.004852503261338571
0	3050.0	79.68865592	45.09906802	2.218189734	0.55130553	2.457535465	9.255335366	176.7208416	-4.13849206	29.8947876	41.01317596	8.066428139	19.03010337	4.899349106	5.672930544	17.75358754	14.00761393	0.859375	1.666666667	34.73780488	885.5555556	-0.686016218	2.436073247	4.488068087269701	0.9888826430625439
0	2783.0	155.9685918	39.42166063	6.550559848	0.732819066	0.818869175	6.793624485	377.9893609	-22.96537762	28.6560709	79.10419464	47.82050866	16.50307067	5.157209585	0.0	16.25693664	11.03988178	1.756026297	2.6	133.16244	54438.61497	0.381524662	2.178341177	-4.982360754326393	0.006811143896100843
0	2425.0	171.8911269	40.07877834	2.915809828	4.743717196	2.498868617	17.58322222	311.2885351	-9.577380943	45.02149925	69.8844986	9.128113211	16.50307067	4.899349106	0.515720959	16.69498647	12.78612275	1.358024691	4.333333333	65.927	563.7826087	0.253812524	2.243451257	-1.7609854840477406	0.14666695784300324
0	3494.0	100.1244449	29.00679739	3.915946863	1.118571054	1.848858698	10.10532105	325.830843	-21.87661839	27.43351269	56.95526505	14.84192244	16.50307067	5.157209585	0.0	15.98009431	11.37978279	1.709722222	2.6	97.08363779	8913.007032	0.474932921	2.385660108	-4.943480899908261	0.0070792639345719655
1	2842.0	110.7398874	26.97894329	2.738271057	4.239181662	1.083158213	6.857638889	413.97493	-15.01225948	12.22477627	23.07183456	2.79076087	17.79237307	5.028279346	6.704372461	16.61477024	13.23332698	0.775510204	2.5	17.64130435	117.8888889	-0.058090406	1.900381339	2.474934357514091	0.9223658371058013
0	4095.0	91.23586735	29.50166215	4.091010808	0.375873264	2.706255856	13.68036197	239.7008171	-17.28349953	19.62253036	55.9712677	5.932885477	16.50307067	5.672930544	0.0	16.3290841	11.1945188	1.099886578	3.333333333	132.9132522	15296.31761	-0.25811863	2.079626352	-6.870258392494088	0.0010371320050636913
0	2731.0	112.7503666	33.693125	3.315378343	-0.342295309	1.335608796	6.574179685	406.9179218	-24.83925629	27.3782135	81.80786133	58.95833018	16.50307067	5.672930544	0.0	16.1045975	11.20751619	1.697440825	4.25	132.6640225	34466.12757	-0.267814432	2.173624345	-3.741043498926516	0.02317929946299796
0	3141.0	125.8578834	26.00996248	4.777828557	3.261388828	1.966104575	7.013681373	332.3708447	-14.7172164	21.1173214	56.44494629	11.13079716	16.50307067	5.672930544	0.515720959	15.54206708	11.35726685	1.784375	1.0	101.8507699	3054.307902	0.046767708	2.279267529	-3.575033505913059	0.027251062566588928
1	2663.0	145.0193775	68.03177021	2.294092702	7.944310799	2.53481046	9.288194444	182.9562392	1.753237677	69.66439972	85.52199554	8.032807232	17.01879163	3.61004671	9.282977253	17.63523634	14.10877473	0.530612245	2.5	43.6576087	3366.755102	0.510173448	4.639243185	3.700131058595514	0.9758760641524953
1	2868.0	140.2669163	28.60871028	2.86622174	0.552082201	2.998511816	20.26544475	398.6511835	-9.412862778	24.29026699	38.50759125	11.16741658	17.79237307	5.672930544	0.0	16.76320495	11.96891703	1.429111531	1.666666667	63.69603825	6464.469828	0.500338281	2.370885175	-2.8444834586257355	0.05496717577039192
0	4095.0	132.8828994	23.12152675	5.15512346	4.956393152	3.543909219	26.39030544	168.5317869	-4.613338947	27.40949669	51.86506653	5.618008406	17.01879163	5.157209585	0.0	16.67401096	11.98911483	1.05723205	3.4	101.1214544	127952.1178	0.36988363	2.360732659	-4.6606593577468205	0.009371565576567596
0	3037.0	148.294432	31.75970513	3.268323507	-0.419886758	1.629707613	9.572418301	433.2950538	-22.76757088	20.4577549	48.82538986	8.83582618	16.50307067	5.672930544	0.0	16.41965633	11.40201728	0.899375	2.0	127.0362852	6849.422164	-0.636864908	2.294109473	-8.223184102398895	0.00026828722249419036
1	4095.0	170.153767	29.8132875	3.911616155	1.621939137	2.665559615	16.02652375	219.1846953	4.074057961	38.48693008	63.55621338	20.14126938	18.05023355	5.157209585	5.157209585	16.66306249	13.10202214	0.530612245	2.5	42.05253623	1337.8	0.142501926	2.347139814	-0.6544548507583009	0.34198635023567847
0	4095.0	163.936394	44.25441426	3.091035762	-4.206707507	0.598926026	6.366243961	365.3522395	-34.05514297	45.63222656	76.15931702	4.873982763	17.53451259	6.188651502	0.0	16.6309176	11.96348993	1.138888889	1.666666667	50.84057971	757.2333333	0.351789405	2.328059108	-8.762475036849398	0.00015647230611124218
0	2705.0	163.9446219	27.87310572	3.226408893	3.213211738	1.097029904	10.31593404	311.1546173	-13.55006809	27.4702076	76.73940277	44.06469623	16.50307067	5.157209585	0.0	16.62273946	11.49594425	1.335169881	1.666666667	105.1246224	4735.579143	0.020499779	2.160013312	-2.5276956303561797	0.0739392771692516
1	2722.0	118.8852793	32.46526466	3.773610879	2.746988756	1.429931588	6.320984507	254.5696472	-12.2704215	26.30116177	72.49567413	12.8461712	17.01879163	5.157209585	0.0	16.31406305	11.56566742	1.293252595	3.4	97.29008649	15047.74277	0.065377345	2.29329231	-0.232176377341527	0.44221525084939867
0	3036.0	126.846333	37.74422042	3.553109895	7.825254887	1.108126833	7.670389145	412.9726955	-28.70061874	34.46386261	78.6879425	22.88634048	16.1936381	4.641488627	0.0	15.76005524	11.75709276	1.37244898	1.0	72.00576037	4482.321429	0.001241465	2.297449468	-3.673079911612558	0.02476903824134646
0	4095.0	137.4253582	26.74297056	3.54577695	2.590811382	0.552514092	7.587108051	240.6471803	-16.34409809	23.58911877	75.60852051	17.72530671	16.50307067	5.672930544	0.0	16.14982318	11.17915812	2.014875283	1.0	131.8479498	27331.19786	0.404229078	2.195922524	-6.640078903635525	0.0013052182974305597
0	3493.0	151.8297533	36.37644786	3.486724646	4.624253927	1.442916654	10.13054398	197.5558698	-12.34843836	37.2822464	79.51885986	23.58230867	17.01879163	5.157209585	0.0	16.52693338	11.70210589	1.944903581	3.4	100.4433712	13200.07022	0.69125739	2.321667685	-3.4146049589155933	0.03184212840256907
0	4095.0	117.9942099	29.32443173	2.537115302	2.993456328	2.71351498	10.31811466	289.2190385	-9.541268253	15.49870663	43.49253082	2.254536596	16.50307067	5.157209585	1.031441917	15.8492059	11.84755265	0.972222222	2.5	42.32180851	271.3333333	-0.120851063	3.367569566	-2.994851048436058	0.04765902841273822
0	3442.0	106.6064874	34.99672969	3.73155583	1.396662214	1.15157726	5.538721366	300.3473682	-26.20336056	26.0249157	74.41928101	18.41933787	16.50307067	5.157209585	0.0	16.35580725	11.28838988	1.368055556	2.0	127.1551366	40066.08126	0.326334663	2.146817509	-5.561818177366372	0.003827082170340079
0	3942.0	154.2132668	22.75285571	2.881671087	9.503793267	5.109940898	67.01329787	270.3217455	-4.490415382	23.71426067	31.6171875	0.61496032	16.86407534	5.157209585	5.157209585	16.29389907	12.32285302	0.805555556	1.666666667	44.44414894	1643.652174	0.013477332	2.582618719	-6.145378333845578	0.0021387806438246774
0	2680.0	92.09973018	45.39663444	3.294588261	-11.47007356	0.409724045	3.021612903	410.6941555	-28.54662933	23.4509079	34.24872208	10.96277748	17.94708936	4.641488627	3.61004671	17.4463322	13.2135101	0.693877551	2.5	35.03763441	4778.717949	0.739320356	2.232148695	-1.0564474596547446	0.25798893488425145
0	3167.0	127.7615266	35.64176603	3.325372997	2.433488967	1.113081386	24.23655056	280.0646591	-22.02802658	31.74503517	64.53469849	18.37034398	15.98734971	5.157209585	0.0	16.27554209	11.58223452	1.941230487	3.333333333	120.0880516	5105.5	-0.099645982	2.260595974	-6.7686778546435935	0.0011478938989454713
0	4095.0	95.8094569	13.28705331	3.592410981	-9.060122531	0.903051393	2.270501208	403.5045183	-27.77698231	-3.809360385	2.60589695	36.35084541	15.21376828	3.094325751	4.641488627	17.53807058	14.53135095	0.775510204	1.0	18.67934783	810.0666667	-0.701655169	3.519257755	-3.969590336579206	0.01853127439737963
0	2659.0	125.3817284	22.79744234	4.254004687	2.152395837	2.688298676	22.29695903	402.6759487	-12.95555639	22.79360561	48.68517303	15.74675068	16.50307067	5.157209585	0.0	16.02428088	11.48939581	1.752675386	4.333333333	96.61395833	4505.034256	0.171459422	2.135167887	-3.363623380480137	0.0334518708349296
0	4095.0	137.9825061	39.75673634	2.980672353	5.846476182	4.170897746	13.41203704	125.7082493	-9.171685791	41.28637123	61.80498886	9.272165589	17.53451259	5.544000304	1.031441917	15.86210827	12.47711532	1.32231405	1.0	55.02536232	755.92	-0.549902603	3.04618703	-3.7331288406074505	0.02335918122320129
1	4095.0	77.71465745	48.78218726	2.358712217	9.414279901	0.683391415	10.92130518	54.3192922	-3.274283409	46.12821198	63.64846802	26.16171765	17.53451259	3.61004671	5.672930544	17.30131653	12.76784698	0.776859504	4.333333333	34.13013699	311.53125	-0.706673926	2.142491418	3.561228036015964	0.9723805776759238
0	2558.0	155.9423095	45.72275517	3.585222048	0.095841773	0.484695974	5.084465896	503.2694172	-28.20246773	31.33755264	109.0309448	60.32123353	16.50307067	5.672930544	0.0	15.91254647	11.12777565	1.40234375	2.5	127.4859633	74211.63732	0.224956433	2.282695963	-4.425519975369392	0.011826447854601468
1	3902.702881	69.86753215	102.6015196	3.460348409	13.01435223	0.367702012	4.844494048	130.3540567	0.371683013	60.13370132	66.63745117	44.2231746	18.72067079	6.188651502	10.31441917	16.63725484	13.65980212	0.6875	2.5	16.85714286	253.6428571	-0.802586841	1.677355768	6.553806690498684	0.9985773448915014
0	2824.0	150.8263788	22.10262625	3.427702096	1.281536207	2.556161796	12.15614319	363.7423422	-12.25906162	18.30027924	36.26648331	3.680624904	16.50307067	5.157209585	0.0	16.01143664	11.52064325	1.717685235	1.666666667	106.315424	8106.254162	-0.318529898	2.220947509	-5.613601559994958	0.0036346486504901616
0	2798.0	149.4171445	27.21210299	5.037165214	1.685382252	3.316258484	22.76678878	401.7262961	-18.26845551	21.8016983	49.51002884	1.141535422	16.50307067	5.672930544	0.0	16.21431196	11.43712449	1.55	1.666666667	111.1728371	22989.56267	-0.208992943	2.091108269	-6.661985477970997	0.001276972462397521
0	2740.0	144.2309561	25.09877639	3.280316075	-0.895524393	0.850727713	5.920388544	413.0047649	-18.00249062	21.11010437	44.4244194	6.948785754	17.01879163	6.188651502	0.0	16.16612408	11.55670237	1.682331945	1.666666667	103.878	20004.51609	-0.300029472	2.087552367	-4.927221639687097	0.007194473492299206
0	3106.0	188.1902293	59.85545227	7.327100104	-2.261392657	0.270730315	1.006548112	520.5980261	-37.8261528	26.38443661	93.92501831	75.23405569	17.53451259	6.704372461	0.0	16.50037614	10.40800988	1.91147929	2.6	108.7698243	93197.8439	0.328736338	2.264289792	-6.9139334881726535	0.0009928540977532996
0	4095.0	95.06397483	41.01913202	2.613438572	2.952800389	3.777123457	11.25763889	234.6560648	-9.4430089	23.44265232	39.59719086	1.600283069	17.07036373	5.544000304	0.0	16.44682927	12.3081154	1.64	1.666666667	50.47777778	3895.0	-0.774243637	2.428512922	-3.0941276514642175	0.04335013451648207
0	4095.0	80.63419177	21.11563841	4.216759176	2.797944748	1.346755774	12.13658042	54.22505424	-9.077383518	18.43974304	52.86524963	15.11863711	16.50307067	5.672930544	0.0	16.01865524	11.35378881	1.75147929	1.666666667	95.95747717	14379.01533	0.729227909	2.191797937	-1.7431694192059293	0.1489108066885781
0	3265.0	106.7839068	32.99279672	3.469216613	-1.373945609	2.689400539	17.13315104	396.5089993	-26.87779408	23.17039089	59.07534027	15.34561082	16.50307067	5.157209585	0.0	16.25943458	11.43070283	1.528888889	2.5	112.1653125	12102.06341	-0.282902223	2.093649075	-7.124277175013813	0.0008046668912907048
1	2642.0	157.3548849	37.17984575	2.82697491	7.317901729	0.712306146	6.34495679	385.7198836	-12.08501511	35.27696381	74.25365448	14.93723635	17.84394516	5.157209585	0.0	17.28193516	12.42098291	1.702479339	1.0	64.47333333	10838.4	0.054679608	2.130048955	0.14184957212275448	0.535403049976417
1	4095.0	103.9864141	31.43260737	3.507657202	18.86475111	0.57985138	3.289434524	143.9207851	7.590890026	49.12639885	73.68894958	66.61824	16.86407534	3.867907189	6.704372461	17.2521636	13.76414799	0.775510204	1.666666667	33.61904762	438.2916667	0.443400987	2.179923367	7.1890658685791085	0.9992457754161437
1	2600.0	71.24510838	63.73629252	4.009370224	1.153074999	0.216277343	2.697168305	131.6835516	-28.23996353	44.32835007	124.145134	82.30892673	17.01879163	5.672930544	0.0	16.45692316	11.04523328	1.58774523	2.6	115.6102908	60247.14286	1.26901293	2.571449008	2.180412818784775	0.8984767340961504
0	2751.0	128.3201721	33.78787383	4.338654102	2.217714804	2.446139221	11.71347676	292.118014	-16.62559509	27.82200527	57.11324692	24.13433458	16.50307067	5.157209585	0.0	16.57207199	12.06334375	1.360881543	1.0	102.7002333	50633.45821	0.599458275	2.545742504	-3.106360289041362	0.04284566032226972
1	4095.0	117.627847	36.41881806	3.619078794	14.57726294	2.829842342	3.947886637	176.3505487	-8.385067177	37.93738365	61.73028564	17.83131757	17.01879163	5.028279346	4.641488627	16.48844705	13.03919207	0.734375	1.666666667	34.01013514	652.6216216	0.598647394	2.30090958	1.4790577875690682	0.8144302229029232
0	4095.0	156.8604411	38.21716654	2.706111443	-8.886983796	0.386115977	9.361659357	235.716136	-25.19850445	24.30237675	61.66790771	100.7552083	15.47162876	4.383628147	2.578604793	15.3819296	11.23707664	1.777777778	1.0	65.81578947	691.9148936	0.208596061	2.551632337	-7.190829957627535	0.0007528962382753059
0	2805.0	157.0557448	39.94329894	3.004886581	10.02786567	4.2953125	12.39415509	487.8645022	-26.52414989	38.69469376	54.26839828	28.35068641	16.03892181	4.770418866	4.125767668	17.17332239	12.69944686	1.805555556	1.0	52.27708333	2181.959184	1.168794882	2.169044976	-3.9804174280771654	0.018335375819714207
0	2972.0	135.2006997	42.27960101	3.438459096	-0.633921253	0.61317465	4.698846959	335.6299174	-27.09019127	26.74990139	86.56472778	33.98774335	16.50307067	6.188651502	0.0	16.33304792	11.02418456	1.948717949	2.0	126.4546939	35131.85487	-0.529355789	2.198226321	-5.235293759402885	0.005297051731634689
0	2887.0	124.2429342	35.88074583	3.913075561	7.797214333	0.952891059	19.34381157	324.9714822	-11.4845335	35.53725014	89.7168808	29.79192212	17.01879163	5.157209585	0.0	16.10429537	11.35431553	1.8640955	3.333333333	82.64321862	12875.64244	0.52545875	2.411765338	0.16318151455576707	0.5407050933968562
0	2951.0	129.3090811	28.01662003	2.814665501	2.379376303	3.282310235	22.1574537	303.0248566	-10.63487759	23.64083271	52.94429016	15.64181055	16.50307067	4.641488627	0.0	15.68582364	11.45975679	1.933518006	1.666666667	86.61333333	24648.50592	-0.444772711	2.17567494	-3.8279309005807707	0.021291396075431214
1	2750.0	111.6861828	57.27009852	2.143463599	26.14496154	2.473252294	25.8252924	163.2084613	-19.77129898	44.48193588	49.61313629	23.84178363	16.65778696	3.61004671	8.767256295	18.01001437	15.04254826	0.222222222	1.0	30.48684211	746.7777778	-0.030358974	2.096568953	3.5146880317795186	0.9711028113221414
1	3068.0	156.368341	90.17790041	2.66973293	9.128545091	0.649200654	2.490654971	261.4871565	0.689473176	61.03155746	85.1407547	38.90493275	18.05023355	5.157209585	3.61004671	17.26558714	12.29373781	1.102040816	1.666666667	34.82105263	1019.282051	0.51260241	2.614421835	2.705931050671555	0.9373757158486095
0	4095.0	118.1590049	25.79301956	4.339105662	2.380841207	0.505937037	7.60716562	193.2197805	-15.07928333	26.13705826	82.66343689	26.56496698	16.50307067	5.157209585	0.0	16.25269274	11.48326321	1.752040816	1.666666667	124.3728729	17605.14218	-0.321208639	2.182354436	-4.558648397143403	0.010367595950142989
0	2674.0	111.8709222	35.8753769	3.928313005	0.944975584	0.784875772	9.204970833	367.7330828	-19.2261713	24.49455166	54.83108902	12.78182065	17.01879163	5.672930544	0.0	16.27325838	11.40841018	1.37384083	2.5	118.1474024	11470.04046	-0.438517912	2.168860862	-3.739407870857426	0.023216362282776837
0	2641.0	172.5636491	34.17266179	2.94663627	3.741069222	0.95325881	10.59965884	407.2883091	-17.02439728	30.7944355	77.98297882	46.75359625	16.50307067	5.157209585	0.0	16.03719373	11.1973954	1.49	2.0	125.305513	5151.331412	0.143595964	2.291743632	-5.07962163484945	0.0061837857178374984
1	2886.0	164.5994719	46.79937296	2.168893388	14.65762416	2.208623571	6.924672068	283.7065743	14.40073662	47.37122803	64.67797089	3.148088467	18.51438241	2.836465272	10.31441917	17.34627885	13.5444492	0.666666667	4.333333333	30.71180556	10539.91071	-0.061310418	1.985656356	6.604811965930679	0.9986479926811642
0	2801.0	125.959618	27.07839469	6.658502453	-1.396787062	4.607344134	12.04091975	256.7495671	-13.24981413	18.30601768	62.65232086	5.664698756	16.50307067	5.672930544	0.0	15.8410927	10.83933539	1.901576317	1.666666667	120.8679739	24943.97942	-1.81756146	2.197037374	-4.00874415582112	0.017832413707700657
0	3248.718994	144.8798813	42.27704392	4.520923566	11.55155395	3.172578015	20.30535714	71.03813099	-0.079847383	47.28717918	65.81059265	64.03819577	16.55464277	4.125767668	2.062883834	16.34745279	12.92582754	0.6875	1.666666667	68.10119048	6388.383333	0.09041701	3.129616131	0.8272503536389556	0.6957732178560776
0	3238.0	168.0497644	30.95109323	4.073596633	-3.265593172	1.400202303	11.31029014	572.6581393	-30.49004021	19.9223753	67.98891449	45.5458395	15.98734971	5.157209585	0.0	16.16293484	11.15933366	1.628662109	3.571428571	142.5256864	23528.86129	-0.03707567	2.171631914	-10.711491180933303	2.2286856050710658e-05
0	2672.0	134.7956211	23.0117837	3.630372261	-1.838377227	3.645163642	25.20491444	413.6551073	-23.27586937	15.29170036	53.89948273	18.6308574	16.50307067	5.672930544	0.0	15.95835981	11.02479118	1.842332959	1.0	140.4718695	33560.25086	0.035784057	2.180647474	-8.103411791618157	0.00030241380865399876
1	2951.0	173.3085113	83.2683948	2.906693499	21.83245106	1.536512346	7.241126543	171.0757987	28.02326107	110.5239372	127.6241837	34.10252315	17.01879163	3.223255991	10.83014013	17.13795104	13.14086451	0.6875	2.5	29.65972222	1812.297297	-0.575209246	2.94273644	8.543081559478315	0.9998051492017141
0	4095.0	149.777983	31.25470924	3.619998395	2.126264017	4.733002137	12.40592949	372.2306818	-14.64425554	15.0129878	35.2432518	1.963352137	16.03892181	6.446511982	0.0	16.6739553	10.40986664	1.325443787	1.666666667	60.73846154	1518.764706	-0.045428107	2.244981008	-7.453508293943409	0.0005790698020319717
0	4095.0	141.2352092	17.10015895	2.875534928	-0.331214319	12.63541667	26.06505848	353.7350193	-11.62651968	15.81778622	24.2902298	2.386689529	16.50307067	4.383628147	4.641488627	14.80052812	11.58131178	0.64	1.0	38.90131579	208.5714286	0.049152029	2.135590219	-8.373806039319774	0.00023078203876682123
0	3125.0	132.9669137	30.33144272	3.931159797	2.112624884	1.503896792	5.637412531	412.3825931	-21.90827751	21.63205223	46.11037445	15.71450809	17.01879163	5.672930544	0.0	15.87093742	11.22416303	1.859375	1.0	124.0330756	5683.401024	-0.127882575	2.332866896	-6.902517752792723	0.001004241750715501
0	2691.0	161.2666249	34.89818501	3.430731172	5.078660327	0.578901229	9.311241461	407.5138212	-14.43200369	35.66595573	73.92411041	82.07359792	16.50307067	5.157209585	0.0	15.98918514	11.3520051	1.813917724	1.0	100.6551578	28902.08696	0.645743137	2.402045914	-2.59448282278095	0.06949434165726781
0	4095.0	91.16222657	23.71421709	1.929274426	-5.079319877	0.147343179	0.279932726	237.1352534	-30.01675892	24.29557533	40.83908844	14.69032118	16.91564744	6.704372461	3.094325751	16.17524381	10.74754722	0.916666667	4.25	6.859375	155.2631579	0.141597937	2.769552876	-2.3986063904292556	0.08327902794056345
0	2613.0	136.0429504	38.26407442	3.735616364	0.005468673	1.989474482	6.902531618	353.7782566	-18.0855999	22.83644714	63.82769012	23.02542519	17.01879163	5.672930544	0.0	16.10591414	11.07475436	1.76446281	2.5	107.3991961	8709.311677	-0.488445015	2.094184373	-3.484157684911025	0.029766369436721823
0	2726.0	147.9595882	48.19809756	2.898197603	0.63906145	0.83338111	7.114974175	418.807846	-26.22275658	30.5547636	80.26095581	39.12695111	16.55464277	5.672930544	0.0	16.50606892	11.45168045	1.285123967	2.5	115.3095703	13598.46248	-0.661876709	2.17854886	-5.441794022904016	0.004313022376438195
1	4084.0	129.7498771	74.86727684	2.674703111	10.62814188	1.510957038	9.637152778	208.202017	2.390394831	50.68426819	61.40203094	0.923530531	18.72067079	3.738976949	5.672930544	16.72719069	12.14157992	0.6875	1.666666667	21.28571429	914.0	-0.255651763	1.564548434	0.968032905924241	0.7247272406378537
1	4095.0	113.965463	46.61916843	2.505668696	8.437954474	1.528402291	17.4567419	24.71251934	2.463894582	44.5162014	86.82611847	14.71827636	16.96721954	3.094325751	7.220093419	16.74263423	12.94029869	0.64	1.666666667	51.56770833	2221.707692	0.009095785	2.384222947	2.453656271705895	0.9208284160885467
0	2769.0	155.34676	37.36748083	2.430568006	3.043068314	1.048079685	5.521152433	344.4247568	-17.70142765	35.85214233	59.28215408	9.353165607	17.01879163	5.157209585	0.0	16.98718119	12.81428543	1.16	1.666666667	75.09917355	6889.112	-0.29656806	2.680965218	-3.214219810795132	0.03863409883946681
0	2857.0	138.2824485	26.52443152	5.057111429	0.853616147	4.101440994	13.14402843	398.3098965	-16.02923374	18.21118393	53.73616409	5.034822548	16.50307067	5.672930544	0.0	16.08112578	11.27776413	1.700277744	1.0	133.7457064	15672.93949	0.086591136	2.112255681	-6.4047873943291975	0.0016508918030948636
0	2680.0	139.4786045	25.10075311	8.000516058	1.947453057	1.321082162	2.055728234	385.6808092	-10.61883459	25.45180321	58.52863312	7.43049281	17.01879163	5.157209585	0.0	16.59227663	12.07200166	1.36271809	2.0	74.72168192	10086.43895	-0.027757184	2.531235025	0.1882774452458714	0.5469308079919224
1	2704.0	178.936155	51.53804433	4.26670566	14.03160403	1.364875746	11.78061224	214.1944111	-1.642977095	46.86524811	61.92079163	22.83170577	17.17350792	3.48111647	8.767256295	17.25753788	13.45662827	0.775510204	1.0	38.4744898	936.2830189	-0.838915142	2.642421658	3.053495992622033	0.9549332187527525
0	3381.0	134.5276548	32.4628429	3.417964198	-1.06321658	0.885756555	10.948559	383.4258758	-24.25369644	23.22832909	70.45706177	14.10366277	16.50307067	5.157209585	0.0	15.88385592	11.05851416	1.520833333	2.6	134.6725398	6649.021063	-0.289970888	2.104572581	-8.030199319120523	0.0003253774224778957
0	4020.0	116.5892402	35.8299047	2.694712085	4.743212477	0.513630027	6.973603801	192.2754105	-14.65410461	36.22644501	53.91620636	30.8923178	16.50307067	5.801860783	0.515720959	16.03923606	11.94906514	1.409722222	2.5	84.63733553	10509.34247	-0.728054091	2.456906073	-4.358486582530654	0.012636028699353971
0	2949.0	179.3472734	35.16031111	2.860126482	0.616060579	0.446126244	5.571298316	445.0163188	-19.36906052	27.3426857	57.64486313	15.68402869	16.50307067	5.672930544	0.0	16.18458022	11.39271217	1.595555556	1.666666667	110.8793742	4643.703271	-0.017443708	2.230048085	-7.35526100379068	0.0006388122149248198
0	3016.0	177.0796295	39.29690258	3.175919252	3.610488966	0.513921475	7.570766217	466.0555054	-24.98796082	32.43876076	60.26087952	46.23546372	16.50307067	5.672930544	0.0	15.76331563	10.99058243	1.87654321	1.666666667	101.7664106	7322.033557	-0.340362424	2.038985452	-7.607864223228212	0.0004962847857432214
1	4095.0	139.2675207	33.22512205	4.152781537	13.30449662	1.028587493	9.689393939	149.9940195	7.2853055	41.72991562	68.63353729	7.437082904	18.30809403	3.61004671	7.735814378	15.99933202	12.57957911	0.775510204	3.4	31.06439394	188.0	0.170216297	2.466181819	3.942880201326614	0.9809766260439735
0	2765.0	166.9219117	44.47706101	3.577238542	7.93087948	0.538797337	5.993268882	377.1821211	-15.77821016	56.19864464	91.89405823	62.67206585	17.53451259	4.641488627	0.0	15.73157224	11.84499542	1.173553719	2.5	61.91094771	5005.430233	-0.489360215	2.453517829	-1.0136213665499052	0.2662717418093237
0	2949.0	80.57770453	24.75375517	3.865481054	-2.941892624	1.634007761	8.948310027	302.729846	-14.75999622	20.59222488	35.532444	15.38228227	17.01879163	5.672930544	0.0	16.25142241	11.7097603	1.209183673	1.0	67.09375	19113.48291	0.397018979	2.434605199	-0.8937499359351577	0.2903365789061851
0	3024.0	128.3936842	25.79751681	4.419777124	1.38957609	1.577513064	11.76883851	272.5029984	-13.67325754	22.03399792	56.5753479	10.35744014	17.01879163	5.672930544	0.0	16.29447256	11.37813924	1.928593413	2.6	111.5754049	6828.172152	0.137853101	2.142982413	-3.3769788756605994	0.03302273005073936
0	2577.0	167.9678517	30.42758132	2.617941585	4.065004295	2.53137496	12.1358631	263.0686929	-7.554201984	34.17913208	48.37283325	44.71632705	16.50307067	4.254697908	1.031441917	16.23476618	12.66786894	1.09	1.666666667	43.69285714	1405.509434	-1.289671382	2.817514991	-0.6901747109990061	0.33399420904354055
0	2705.0	135.9306946	31.34975284	3.981546882	-0.866704894	1.964839729	10.28301141	385.1815835	-21.40258865	18.62352295	51.13459396	9.303897078	17.01879163	5.672930544	0.0	16.43974145	11.10363182	1.459566075	2.6	109.8136882	27170.06414	0.322341343	2.279981759	-4.988550302776252	0.006769400693762818
1	2861.0	177.2163512	76.73111612	3.22580851	38.05677107	0.354310377	3.270965278	229.2735327	22.50337353	100.8604637	111.4876633	171.2546007	17.58608469	3.35218623	9.798698212	16.39297749	12.52156032	0.6875	2.5	33.690625	3395.108696	-0.101648596	2.685754919	11.86646200107225	0.9999929780459437
1	4095.0	106.3778153	125.3974235	5.479230943	8.153471573	0.613560529	0.504692912	146.0459801	6.935453224	61.11316452	69.35545349	22.08410101	17.63765678	2.578604793	7.735814378	17.99002841	13.12071377	0.6875	1.666666667	27.70909091	2754.276596	-0.2508163	2.728391266	3.0401468430900973	0.9543552263224111
1	2733.0	152.3486621	92.78598303	2.59774303	8.277480602	0.243006879	2.51739009	223.595762	-2.424895883	68.38909073	105.1357193	88.55075894	18.05023355	5.157209585	0.515720959	16.93446759	11.70737202	1.29	2.5	50.13377193	2225.949153	0.336078166	2.163888479	3.447571786613578	0.9691586435643577
1	2879.0	77.04779682	24.31292079	5.328072367	3.90558854	1.92758521	7.055165598	126.6006912	-5.141886711	22.41562176	42.80302429	8.166055341	17.01879163	4.641488627	0.0	16.38747416	12.07822276	1.243307555	3.4	89.01704545	43958.64686	0.749130428	2.226757534	2.335166325241266	0.911747923365227
0	3301.0	108.3978572	32.39814292	4.271209811	-11.18897262	0.961753838	3.503211501	497.3604482	-42.25565567	4.68613205	24.10634995	35.38047281	14.9559078	3.61004671	1.031441917	16.5107891	11.23262176	1.04	1.666666667	67.43201754	506.5	0.083611805	2.049356686	-8.927565152042531	0.00013266308702573077
0	4095.0	127.2214255	36.71346106	2.759319453	4.685799613	2.871696196	18.75087995	148.0347175	-7.274561691	40.06214447	61.99895477	20.23018661	15.98734971	4.125767668	0.0	16.38000276	12.10793966	1.234375	1.666666667	70.10873288	6014.243902	-0.282939347	2.396979346	-4.526706817341261	0.010700498202834792
1	2700.0	108.7783245	28.7771637	2.535401973	11.42895949	2.970247777	16.38858507	196.8837766	6.223938465	32.07267609	45.07025528	42.76478668	17.58608469	4.125767668	5.672930544	15.98199714	12.34659716	0.859375	1.0	42.80625	3592.163462	-0.069991304	2.569181231	5.497697934066972	0.9959205200332193
1	4095.0	81.2680123	49.38232418	2.350943919	3.018810776	4.187752525	20.38636364	223.1030019	4.27048378	32.91992874	39.86936951	0.818554239	20.11311738	4.383628147	9.282977253	17.78245295	14.6421831	0.543209877	3.4	14.24545455	313.7142857	0.343436089	2.175935901	4.198062156053721	0.9851977349772016
0	4095.0	98.12395797	45.77317664	5.583453875	4.215946535	3.904314663	6.966648452	173.1433104	-10.94277735	36.63967972	50.44955444	9.242694928	16.96721954	4.641488627	0.0	16.55120165	10.99898334	1.138888889	2.5	52.43442623	1184.821429	1.304504733	2.812344392	-2.435116283641266	0.08053380211344545
1	2605.0	113.594654	58.92061007	3.829737666	3.093006163	0.18530167	0.895191672	372.2777935	-11.42827864	36.87213745	48.96857071	39.36060298	17.48294049	4.641488627	5.672930544	16.89208532	14.11507286	0.64	2.5	28.68292683	1194.212121	0.656698872	2.477204187	3.832179887820085	0.9787969647675783
0	4095.0	83.68510646	17.87141885	3.703489907	-5.744918145	1.593161767	9.147446645	294.5938074	-20.94717827	14.85557594	38.75341034	3.744248133	17.01879163	5.672930544	0.0	16.12957507	11.27606289	1.719008264	1.0	88.3990099	2275.773399	0.248836862	2.366870959	-6.058876824059392	0.0023315753551744127
1	2560.0	104.8981186	34.66996897	4.93325497	7.894432246	1.76306672	3.673239921	199.0068008	-7.904980421	41.7844696	65.94799042	8.357329113	17.53451259	4.641488627	4.125767668	16.91364562	13.42094397	0.906666667	1.666666667	45.82079646	1572.583893	-0.370593201	2.564376587	5.036851712229609	0.9935477403595412
1	4095.0	93.97264679	66.49085799	2.235670577	27.00356028	1.873602941	28.94117647	122.3531737	-1.973884463	49.79895935	68.7118988	7.218608944	18.6175266	4.125767668	7.220093419	17.20306004	12.14813288	0.666666667	1.0	24.13970588	660.3684211	-0.173402724	1.997968157	3.7697494676838974	0.9774618419293162
0	2821.0	154.1957181	32.43796752	3.745236502	1.448544958	0.675689174	26.64375956	456.1925693	-20.30904083	24.54497528	68.82000732	37.59373532	16.50307067	5.672930544	0.0	16.04986502	11.10363182	1.754385965	1.666666667	117.7326694	48762.52717	-0.062542873	2.164712635	-6.394449195151414	0.0016680189623309374
0	2653.0	142.2890773	31.44184522	4.489557314	0.506723345	0.616132044	6.932759934	386.1920081	-21.0660574	21.81048126	64.67315674	9.321929118	16.50307067	5.672930544	0.0	16.25684436	11.05771885	1.621207615	2.0	129.0825708	9924.588489	-0.573593085	2.126195853	-5.225793639615752	0.005347343777204596
0	4009.0	100.7670296	30.78556524	2.529258485	3.934848242	2.468183333	48.375	205.0095201	-1.346940374	33.60325851	48.71709824	2.953381293	16.50307067	5.028279346	3.094325751	17.84766015	13.75798213	1.04	2.5	31.005	486.7741935	0.110917409	3.316746547	-1.1806978745961967	0.23492673972864173
0	4095.0	143.8179127	44.97462422	3.397677918	6.373039219	1.249559008	15.48905229	171.6716814	-6.455058908	56.73560715	88.39246368	32.09477531	15.98734971	3.61004671	2.062883834	15.68651645	11.67859235	0.576388889	1.666666667	48.28235294	2335.977273	-0.748315643	3.143737393	-2.882369787311859	0.053032000474349916
0	4095.0	149.1911378	33.80789233	2.279514387	6.282285911	3.561702517	13.00932356	141.5300997	-4.123336649	44.34160271	56.52223969	21.25847973	17.01879163	3.61004671	2.578604793	16.09434954	12.21360975	1.234375	1.0	41.70138889	1989.650602	0.763395376	3.037485209	-2.8732264483848864	0.05349305638758796
0	4095.0	126.3729191	46.30189511	3.672630459	-1.995806392	0.285216647	3.062759601	400.5351045	-37.33426933	29.3537899	75.48948669	20.361121	16.50307067	5.672930544	0.0	16.04212717	10.98108026	1.926363636	5.285714286	146.998554	20351.86372	-0.655064784	2.214176169	-11.553831105351584	9.599104889617143e-06
1	4095.0	106.4826717	43.31066448	3.797720073	11.42366197	0.804218139	6.071245065	20.44092661	7.818764114	53.08525162	79.01058197	32.23892916	17.53451259	4.125767668	7.220093419	16.90862917	13.40215315	0.7616	5.0	44.27538071	3058.739645	0.10350535	2.349371429	5.792514851935515	0.9969589745783012
0	2581.0	146.7650013	36.04017855	3.568857119	0.279225076	0.837121117	10.13073866	461.1987338	-24.0848381	23.93293705	59.04851532	31.68821915	16.50307067	6.188651502	0.0	16.11877126	11.38818972	1.922437673	3.4	109.3769191	12752.8253	0.489785251	2.18046229	-5.199609102241257	0.005488432127911503
0	2563.0	126.0411258	40.65060029	3.013521625	3.361303411	0.713453441	7.735346591	364.9837873	-24.01520977	36.82081642	82.21229553	45.0784034	16.50307067	5.157209585	0.0	16.36460332	11.36039025	2.006920415	1.666666667	85.25340909	3876.587678	-1.080703932	2.075639057	-2.0913103656764975	0.10994428096204324
1	2425.0	100.0729029	33.7260531	3.246938875	11.14167793	2.270811519	11.30811111	335.3760609	-15.93186111	20.84428024	36.333004	15.21892053	17.53451259	6.188651502	0.515720959	16.76283011	11.03925693	1.514739229	2.0	44.60471698	4416.421053	1.083511331	2.425040722	2.176177240396924	0.8980897277367091
1	2926.0	157.5560832	54.92315358	5.659075128	14.05177656	4.437652979	5.420394525	21.00202668	16.57920685	78.6491333	103.6816559	41.87483897	17.63765678	4.125767668	7.220093419	16.55843477	11.98686687	0.583333333	1.0	40.19565217	1082.621622	-0.015390961	2.119610672	7.2707538768801205	0.9993048960967401
0	4095.0	127.802987	22.90748732	2.667262655	-6.389787634	0.293190157	2.913970588	265.9883761	-36.75776672	18.32034893	31.58432388	9.26354456	14.9559078	5.801860783	0.515720959	14.96904855	11.05589272	1.504132231	1.666666667	39.51102941	1432.68	0.946100825	2.337750179	-8.940734628362447	0.00013092766476979295
1	4095.0	68.67174829	53.04720878	2.455378549	7.15090516	2.224459877	5.845100309	154.909111	-6.286864519	29.82187939	48.6850853	3.244757023	18.30809403	4.383628147	8.251535336	16.7973895	12.69713487	0.8	2.5	17.54861111	1108.161765	-0.038501099	2.335667075	3.734904853180344	0.9766813016125157
1	4095.0	105.118057	51.91671011	3.486330145	7.4194457	0.472243089	1.820780826	33.78739375	2.20183351	63.17181854	88.53182983	92.85834705	16.45149858	3.996837429	4.641488627	17.1257321	13.23290112	0.857142857	1.0	57.10339506	5708.410959	0.85912919	2.494459869	3.768785682452558	0.9774405997846632
0	3068.0	155.1541164	30.79384011	3.086712776	1.986030311	1.507730102	10.0696492	343.9316072	-18.76512566	25.72077999	63.27075195	12.81857203	16.50307067	5.672930544	0.0	16.27734679	11.3454503	1.553272039	2.5	116.7272127	20459.62646	0.03092185	2.186094689	-6.099654052594468	0.00223862109970333
0	4095.0	121.3883433	50.01598489	2.780005467	11.8350395	10.9476772	48.76293103	180.4964214	-5.383185101	32.34794312	37.40747452	1.749633046	17.01879163	3.094325751	6.704372461	16.75152505	12.03407676	0.6875	2.5	35.68103448	472.7906977	-0.309388875	3.727813577	-4.974619118292503	0.006863714602665305
1	2857.0	107.0815145	56.18079223	2.758107647	16.85343975	0.671153526	5.247406046	93.53546551	2.214010781	74.37873535	97.99979401	4.492349838	16.50307067	3.094325751	8.251535336	16.75798394	13.42888874	0.6875	1.666666667	38.22058824	727.8709677	-0.483340077	3.027788054	6.748027769555401	0.9988281836206933
1	4095.0	95.39968823	60.98668239	3.076697494	8.111705951	0.880434651	12.72544283	110.6020816	-8.189713526	55.50759277	70.74401093	42.75288043	18.05023355	3.61004671	4.641488627	16.35048068	13.30760954	0.734375	1.666666667	45.8115942	2942.964286	0.536835576	3.040629957	0.7141945195245002	0.6713273319516342
0	3219.0	110.9935486	25.32767471	2.895593111	-9.402352943	0.152073283	2.068615292	414.8551628	-46.01609573	-6.125981665	23.06223679	41.56672743	13.92446588	4.770418866	0.0	16.30503485	10.64464768	1.555555556	1.0	121.9671875	1138.585859	-0.017918923	2.354120955	-11.42863081375327	1.0879375759937724e-05
1	2734.0	156.123541	41.21133408	3.364472132	3.64489505	0.340533593	4.116729798	396.5183173	-11.78576326	54.1047123	65.40470886	71.40079861	17.01879163	4.125767668	3.094325751	15.70080198	12.67282836	1.01	4.142857143	33.90056818	1261.219512	0.166695331	2.581612777	0.5955062484238336	0.6446275350406333
1	3001.890381	118.4497719	110.7803412	3.4601298	13.41482501	0.064939879	0.172316663	258.0937424	-3.33226614	71.3798317	95.74401093	10.07462418	19.64896852	4.770418866	3.094325751	17.83857807	13.69223636	1.102040816	1.666666667	20.58823529	921.3103448	-0.5567987	2.515717602	5.352254834448512	0.9952848809064888
0	4095.0	131.0601224	26.95440196	1.957259811	13.65414342	2.062149683	13.90688776	303.8624073	-19.43927841	33.33883705	47.22007751	0.585034737	17.17350792	5.672930544	0.515720959	16.10574073	11.29333127	1.142857143	2.5	57.26020408	1323.534884	-0.090392699	2.026656358	-5.153358732213569	0.005746742818092706
1	3248.718994	110.5341476	48.17942332	3.42672326	14.60183528	0.769978916	12.20158488	-50.61319107	14.14019785	64.9370575	88.66394806	44.67674537	17.07036373	3.223255991	3.094325751	17.42307475	14.4252436	0.6875	2.5	50.73611111	19411.2	0.324867498	2.563453372	7.872016251919216	0.9996188804467943
0	4095.0	123.5408464	34.08985842	4.816008691	-0.671247208	0.665674679	5.949881981	343.6724487	-29.83372974	21.27032852	66.46240234	9.498275474	15.98734971	5.672930544	0.0	16.01339484	10.95324174	1.738037155	3.333333333	143.38573	42671.43256	-0.969420022	2.26809142	-10.160852043565008	3.8652824869162905e-05
0	2874.0	133.4646106	29.93482175	4.868134839	-0.193887296	2.23883177	10.97533117	361.3220693	-25.63572235	21.90173645	59.44194412	30.60811971	16.50307067	5.672930544	0.0	15.89946848	10.87149683	1.55648038	2.6	120.0253041	53888.31117	0.196164948	2.140779061	-5.91606156211076	0.002688548743543981
1	3386.0	85.5875277	32.29628055	7.53278741	1.934144802	0.986535719	4.785571066	118.5458057	-15.37010622	26.898456	84.75195313	13.23484476	16.50307067	5.157209585	0.0	16.20448492	11.41569121	1.371751513	3.333333333	144.492274	39325.41036	0.585909811	2.30993618	-1.43243786698369	0.1927191204925791
0	2562.0	130.1739611	29.3464005	4.391778191	0.758778354	1.710410324	11.06633106	321.6659021	-16.17459202	24.98018589	66.3813324	14.72676552	16.50307067	5.801860783	0.0	16.56328027	11.58462494	1.829787234	1.0	114.5520463	7847.231034	-0.690326221	2.136594344	-3.0380222385938453	0.04573741366444861
1	4095.0	115.4614117	58.8718089	2.945284442	3.71982263	1.069226142	9.73407567	137.1569832	-8.33336792	64.02483673	84.07834625	4.118179099	15.98734971	3.61004671	7.735814378	17.4026287	13.43797434	0.666666667	1.666666667	43.46982759	316.8181818	-0.030506217	3.422198337	-0.9241610647033107	0.2841108078830731
0	4095.0	137.235867	21.80140605	4.165938156	2.97252097	2.278889376	52.03455946	182.6707906	3.341759348	46.09555588	61.54082489	20.44231532	17.53451259	5.672930544	1.031441917	17.30147905	13.23921734	1.358024691	1.0	39.70703125	791.72	0.460456688	2.936673462	-2.1902280119355404	0.10063145551808145
0	3386.0	126.0668831	24.35497085	4.698807631	-1.408145946	0.785632334	6.871371158	354.964873	-21.77739697	18.70928383	85.69735718	18.95996651	16.50307067	5.157209585	0.0	16.18201842	11.20897208	1.689127604	2.6	148.6478418	75050.38068	0.161284347	2.218581551	-5.702592720225314	0.003326201005820585
