# Supplementary material for: MRI-Based Radiomics Nomogram for Predicting Prostate Cancer with Gray-Zone Prostate-Specific Antigen Levels to Reduce Unnecessary Biopsies
Source: Diagnostics (Basel). 2022 Dec 1;12(12):3005. doi: 10.3390/diagnostics12123005 (PMC9776817; doi:10.3390/diagnostics12123005)
Supplement: Supplementary file 1 [file diagnostics-12-03005-s001.zip › Table S3.xlsx]

## Sheet: Sheet1
		AUC(95%CI)	Sensitivity	Specificity
Taining set	Radiomics model	0.982[0.964,0.999]	0.953	0.961
	Radiomics model (SMOTE augmentation)	0.997[0.993,1.000]	0.977	1
validation set	Radiomics model	0.941[0.888,0.995]	0.808	0.965
	Radiomics model (SMOTE augmentation)	0.960[0.923,0.995]	0.903	0.95
